# Supplementary material for: Mpf1 affects the dual distribution of tail-anchored proteins between mitochondria and peroxisomes
Source: EMBO Rep. 2025 Apr 2;26(10):2622–53. doi: 10.1038/s44319-025-00440-6 (PMC12116889; doi:10.1038/s44319-025-00440-6)
Supplement: Supplementary file 2 — Dataset EV1 [file 44319_2025_440_MOESM2_ESM.xlsx]

## Sheet: Sheet1
Dataset EV1: Hits from systematic screen for changes in dual distribution of Gem1 and Fis1
Gene	Systematic name	SGD Description	Phenotype Fis1	Phenotype Gem1	Changes in peroxisomes	Changes in mitochondria
AAD3	YCR107W	Putative aryl-alcohol dehydrogenase; similar to P. chrysosporium aryl-alcohol dehydrogenase; mutational analysis has not yet revealed a physiological role; AAD3 has a paralog, AAD15, that arose from a segmental duplication; members of the AAD gene family comprise three pairs (AAD3 + AAD15, AAD6/AAD16 + AAD4, AAD10 + AAD14) whose two genes are more related to one another than to other members of t…	Increased signal in peroxisomes
AAT2	YLR027C	Cytosolic aspartate aminotransferase involved in the metabolism of nitrogen and amino acids such as aspartate; localizes to and functions in peroxisomes in oleate-grown cells; moonlighting role as a ribosome-associated protein that modulates translation in response to stress	Reduced signal in peroxisomes
ABZ2	YMR289W	Aminodeoxychorismate lyase (4-amino-4-deoxychorismate lyase); catalyzes the third step in para-aminobenzoic acid biosynthesis; involved in folic acid biosynthesis	Reduced signal in peroxisomes
ACS1	YAL054C	Acetyl-coA synthetase isoform; along with Acs2p, acetyl-coA synthetase isoform is the nuclear source of acetyl-coA for histone acetylation; expressed during growth on nonfermentable carbon sources and under aerobic conditions	Increased signal in peroxisomes
AdE2	YOR128C	Phosphoribosylaminoimidazole carboxylase; catalyzes a step in the 'de novo' purine nucleotide biosynthetic pathway; red pigment accumulates in mutant cells deprived of adenine	Increased signal in peroxisomes		More
ADK1	YDR226W	Adenylate kinase, required for purine metabolism; controls ATP homeostasis; localized to the cytoplasm and the mitochondria; lacks cleavable signal sequence; protein abundance increases in response to DNA replication stress; mutations affecting Adk1p catalytic activity deregulate expression of phosphate utilization genes PHO5 and PHO84; human homolog AK1 can complement yeast adk1 mutant	Reduced signal in peroxisomes	Reduced signal in peroxisomes	Peripheral
AFG2	YLR397C	ATPase of the CDC48/PAS1/SEC18 (AAA) family, forms a hexameric complex; is essential for pre-60S maturation and release of several preribosome maturation factors; releases Rlp24p from purified pre-60S particles in vitro; target of the ribosomal biosynthesis inhibitor diazaborine; may be involved in degradation of aberrant mRNAs	Increased signal in peroxisomes	Increased signal in peroxisomes
AFG3	YER017C	Mitochondrial inner membrane m-AAA protease component; mediates degradation of misfolded or unassembled proteins; also required for correct assembly of mitochondrial enzyme complexes; involved in cytoplasmic mRNA translation and aging; expression of human homolog AFG3L2 can complement yeast yta12 afg3 double mutant	Increased signal in peroxisomes	Increased signal in peroxisomes	More	Condensed
AIM10	YER087W	Protein with similarity to tRNA synthetases; non-tagged protein is detected in purified mitochondria; null mutant is viable and displays elevated frequency of mitochondrial genome loss	Increased signal in peroxisomes		More
AIM46	YHR199C	Hemoprotein; protein of unknown function that localizes to the mitochondrial inner mnembrane; null mutant displays elevated frequency of mitochondrial genome loss; contains a chalcone isomerase (CHI) domain, a predicted N-terminal transmembrane domain and an N-terminal mitochondrial targeting sequence; lacks CHI catalytic activity	Increased signal in peroxisomes
ALD2	YMR170C	Cytoplasmic aldehyde dehydrogenase; involved in ethanol oxidation and beta-alanine biosynthesis; uses NAD+ as the preferred coenzyme; expression is stress induced and glucose repressed; very similar to Ald3p	Reduced signal in peroxisomes
ALD3	YMR169C	Cytoplasmic aldehyde dehydrogenase; involved in beta-alanine synthesis; uses NAD+ as the preferred coenzyme; very similar to Ald2p; expression is induced by stress and repressed by glucose	Increased signal in peroxisomes
ALG6	YOR002W	ER-luminal alpha 1,3 glucosyltransferase; involved in transfer of oligosaccharides from dolichyl pyrophosphate to asparagine residues of proteins during N-linked protein glycosylation; C998T transition in human ortholog ALG6 causes carbohydrate-deficient glycoprotein syndrome type-Ic; wild-type human ortholog ALG6 can partially complement yeast alg6 mutant	Increased signal in peroxisomes
ALT2	YDR111C	Catalytically inactive alanine transaminase; expression is repressed in the presence of alanine and repression is mediated by Nrg1p; ALT2 has a paralog, ALT1, that arose from the whole genome duplication	Increased signal in peroxisomes
AMF1	YOR378W	Low affinity NH4+ transporter; member of the DHA2 family of drug:H+ anti porters; putative paralog of ATR1; but not required for boron tolerance; non-essential gene	Increased signal in peroxisomes
APC2	YLR127C	Subunit of the Anaphase-Promoting Complex/Cyclosome (APC/C); which is a ubiquitin-protein ligase required for degradation of anaphase inhibitors, including mitotic cyclins, during the metaphase/anaphase transition; component of the catalytic core of the APC/C; has similarity to cullin Cdc53p	Reduced signal in peroxisomes	Reduced signal in peroxisomes
APJ1	YNL077W	Hsp40 chaperone with a role in SUMO-mediated protein degradation; works in concert with Hsp70 and Hsp110 (Sse1p) to promote disaggregation of intranuclear protein inclusions; competes with Hsp104 in disaggregation, supporting turnover instead of refolding; member of DnaJ-like family, conserved across eukaryotes; overexpression interferes with propagation of the [Psi+] prion; forms nuclear foci up…	Increased signal in peroxisomes	Reduced signal in peroxisomes
APL4	YPR029C	Gamma-adaptin; large subunit of the clathrin-associated protein (AP-1) complex; binds clathrin; involved in vesicle mediated transport	Increased signal in peroxisomes
APN2	YBL019W	Class II abasic (AP) endonuclease involved in repair of DNA damage; also possesses 3'-diesterase and PCNA-stiimulated 3' to 5' exonuclease activities; resolves blocked 3' ends that result from removal of misincorporated nucleotides; frays and cleaves 3' DNA termini facilitating 3' DNA-end healing via endonucleolytic cleavage; homolog of human APEX2 and E. coli exoIII	Increased signal in peroxisomes
AQR1	YNL065W	Plasma membrane transporter of the major facilitator superfamily; involved in the excretion of excess amino acids; member of the 12-spanner drug:H(+) antiporter DHA1 family; confers resistance to short-chain monocarboxylic acids and quinidine; relocalizes from plasma membrane to cytoplasm upon DNA replication stress; AQR1 has a paralog, QDR1, that arose from the whole genome duplication	Increased signal in peroxisomes
ARF3	YOR094W	Glucose-repressible ADP-ribosylation factor; GTPase of Ras superfamily involved in regulating cell polarity and invasive growth; localizes to dynamic spots at plasma membrane and modulates PtdIns(4,5)P2 levels to facilitate endocytosis; required for localization of endocytic protein Lsb5p to correct cortical site in cells; also has mRNA binding activity; homolog of mammalian Arf6	Increased signal in peroxisomes
ARN1	YHL040C	ARN family transporter for siderophore-iron chelates; responsible for uptake of iron bound to ferrirubin, ferrirhodin, and related siderophores; protein increases in abundance and relocalizes to the vacuole upon DNA replication stress	Increased signal in peroxisomes
ARO1	YDR127W	Pentafunctional arom protein; catalyzes steps 2 through 6 in the biosynthesis of chorismate, which is a precursor to aromatic amino acids	No signal in peroxisomes			Periperal
ARO4	YBR249C	3-deoxy-D-arabino-heptulosonate-7-phosphate (DAHP) synthase; catalyzes the first step in aromatic amino acid biosynthesis and is feedback-inhibited by tyrosine or high concentrations of phenylalanine or tryptophan; relative distribution to the nucleus increases upon DNA replication stress	Reduced signal in peroxisomes
ASF1	YJL115W	Nucleosome assembly factor; involved in chromatin assembly, disassembly; required for recovery after DSB repair; role in H3K56 acetylation required for expression homeostasis, buffering mRNA synthesis rate against gene dosage changes in S phase; anti-silencing protein, derepresses silent loci when overexpressed; role in regulating Ty1 transposition; relocalizes to cytosol under hypoxia; growth de…	Reduced signal in peroxisomes
ASK1	YKL052C	Essential subunit of the Dam1 complex (aka DASH complex); couples kinetochores to the force produced by MT depolymerization thereby aiding in chromosome segregation; phosphorylated during the cell cycle by cyclin-dependent kinases; sumoylated in an Mms21p-dependent manner; protein abundance increases in response to DNA replication stress	Increased signal in peroxisomes
ASR1	YPR093C	Ubiquitin ligase that modifies and regulates RNA Pol II; involved in a putative alcohol-responsive signaling pathway; accumulates in the nucleus under alcohol stress; has a role in organization of septins and the actin cytoskeleton; contains a Ring/PHD finger domain similar to the mammalian rA9 protein	Increased signal in peroxisomes
ATG14	YBR128C	Autophagy-specific subunit of phosphatidylinositol 3-kinase complex I; Atg14p targets complex I to the phagophore assembly site (PAS); required for localizing additional ATG proteins to the PAS; required for overflow degradation of misfolded proteins when ERAD is saturated; homolog of human Barkor; other members are Vps34, Vps15, and Vps30p	Increased signal in peroxisomes
ATG16	YMR159C	Conserved protein involved in autophagy; interacts with Atg12p-Atg5p conjugates to form Atg12p-Atg5p-Atg16p multimers, which binds to membranes and localizes to the pre-autophagosomal structure and are required for autophagy; relocalizes from nucleus to cytoplasmic foci upon DNA replication stress	Increased signal in peroxisomes
ATG22	YCL038C	Vacuolar membrane protein; required for efflux of amino acids during autophagic body breakdown in vacuole; targeted to vacuole via AP-3 pathway; null mutation causes gradual loss of viability during starvation	Increased signal in peroxisomes	Reduced signal in peroxisomes
ATG39	YLR312C	Transmembrane receptor with a role in nucleophagy; involved in selective autophagy of the endoplasmic reticulum and nucleus in response to nitrogen starvation or rapamycin treatment; role in nuclear envelope deformation to generate nucleus-derived double-membrane vesicles (NDVs), interacting with Atg8p to target these NDVs to forming autophagosomal membranes; anchored in the outer nuclear membran…	Increased signal in peroxisomes
ATG5	YPL149W	Conserved protein involved in autophagy and the Cvt pathway; undergoes conjugation with Atg12p to form a complex involved in Atg8p lipidation; Atg5p-Atg12p conjugate enhances E2 activity of Atg3 by rearranging its catalytic site, also forms a complex with Atg16p; the Atg5-Atg12/Atg16 complex binds to membranes and is essential for autophagosome formation; also involved in methionine restriction e…	Increased signal in peroxisomes
ATP10	YLR393W	Assembly factor for the F0 sector of mitochondrial F1F0 ATP synthase; mitochondrial inner membrane protein; interacts genetically with ATP6	Reduced signal in peroxisomes			Condensed
BCS1	YDR375C	Protein translocase and chaperone required for Complex III assembly; member of the AAA ATPase family; forms a homo-oligomeric complex in the mitochondrial inner membrane that translocates the C-terminal domain of Rip1p from the matrix across the inner membrane and delivers it to an assembly intermediate of respiratory Complex III; also required for assembly of the Qcr10p subunit; mutation is func…	Increased signal in peroxisomes
BEM2	YER155C	Rho GTPase activating protein (RhoGAP); contains RhoGAP activity specific for both Rho1p and Cdc42p, and potentially Rho4p; acts with the RhoGAP Bem3p to negatively regulate Cdc42p-dependent signal transduction; involved in the control of cytoskeleton organization and cellular morphogenesis; required for bud emergence and for the morphogenesis checkpoint in response to actin depolymerization; loc…	Reduced signal in peroxisomes		Less
BLI1	YKL061W	Subunit of the BLOC-1 complex involved in endosomal maturation; interacts with Msb3p; green fluorescent protein (GFP)-fusion protein localizes to the endosome	Reduced signal in peroxisomes
BRE5	YNR051C	Ubiquitin protease cofactor; forms deubiquitination complex with Ubp3p that coregulates anterograde and retrograde transport between the ER and Golgi compartments, deubiquitinating COPII and COPI vesicle coat constituents, Sec23p and Sec27p; involved along with Ubp3p in the steady-state retention of Golgi membrane proteins, such as glycosyltransferases; null is sensitive to brefeldin A	Increased signal in peroxisomes
BUG1	YDL099W	Cis-golgi localized protein involved in ER to Golgi transport; forms a complex with the mammalian GRASP65 homolog, Grh1p; mutants are compromised for the fusion of ER-derived vesicles with Golgi membranes	Increased signal in peroxisomes
BUR6	YER159C	Subunit of a heterodimeric NC2 transcription regulator complex; complex binds to TBP and can repress transcription by preventing preinitiation complex assembly or stimulate activated transcription; homologous to human NC2alpha; complex also includes Ncb2p; bur6 ncb2 double mutation is functionally complemented by coexpression of human DRAP1 and DR1, although the single bur6 mutation is not comple…	Increased signal in peroxisomes
BZZ1	YHR114W	SH3 domain protein implicated in regulating actin polymerization; able to recruit actin polymerization machinery through its SH3 domains; colocalizes with cortical actin patches and Las17p; interacts with type I myosins	Increased signal in peroxisomes
CAC2	YML102W	Subunit of chromatin assembly factor I (CAF-1), with Rlf2p and Msi1p; chromatin assembly by CAF-1 is important for multiple processes including silencing at telomeres, mating type loci, and rDNA; maintenance of kinetochore structure, deactivation of the DNA damage checkpoint after DNA repair, chromatin dynamics during transcription; and repression of divergent transcription; relocalizes to the cy…	Reduced signal in peroxisomes
CAR1	YPL111W	Arginase, catabolizes arginine to ornithine and urea; expression responds to both induction by arginine and nitrogen catabolite repression; disruption decreases production of carcinogen ethyl carbamate during wine fermentation and also enhances freeze tolerance	Increased signal in peroxisomes
CBP2	YHL038C	Required for splicing of the group I intron bI5 of the COB pre-mRNA; nuclear-encoded mitochondrial protein that binds to the RNA to promote splicing; also involved in but not essential for splicing of the COB bI2 intron and the intron in the 21S rRNA gene	Increased signal in peroxisomes
CCE1	YKL011C	Mitochondrial cruciform cutting endonuclease; cleaves Holliday junctions formed during recombination of mitochondrial DNA; CCE1 has a paralog, MRS1, that arose from the whole genome duplication	Increased signal in peroxisomes
CDC34	YDR054C	Ubiquitin-conjugating enzyme (E2); catalytic subunit of SCF ubiquitin-protein ligase complex (together with Skp1p, Rbx1p, Cdc53p, and an F-box protein) that regulates cell cycle progression by targeting key substrates for degradation; protein abundance increases in response to DNA replication stress; human CDC34 functionally complements the thermosensitivity of the cdc34-2 mutant	Increased signal in peroxisomes
CEM1	YER061C	Mitochondrial beta-keto-acyl synthase; possible role in fatty acid synthesis; required for mitochondrial respiration; human homolog OXSM can complement yeast cem1 null mutant	Increased signal in peroxisomes
CHS3	YBR023C	Chitin synthase III; catalyzes the transfer of N-acetylglucosamine (GlcNAc) to chitin; required for synthesis of the majority of cell wall chitin, the chitin ring during bud emergence, and spore wall chitosan; contains overlapping di-leucine and di-acidic signals that mediate, respectively, intracellular trafficking by AP-1 and trafficking to plasma membrane by exomer complex; requires AP-3 compl…	Increased signal in peroxisomes	Increased signal in peroxisomes
CHZ1	YER030W	Histone chaperone for Htz1p/H2A-H2B dimer; required for the stabilization of the Chz1p-Htz1-H2B complex; has overlapping function with Nap1p; null mutant displays weak sensitivity to MMS and benomyl; contains a highly conserved CHZ motif; protein abundance increases in response to DNA replication stress	Reduced signal in peroxisomes
CKA2	YOR061W	Alpha' catalytic subunit of casein kinase 2 (CK2); CK2 is a Ser/Thr protein kinase with roles in cell growth and proliferation; CK2, comprised of CKA1, CKA2, CKB1 and CKB2, has many substrates including transcription factors and all RNA polymerases; protein abundance increases in response to DNA replication stress; regulates Fkh1p-mediated donor preference during mating-type switching	Reduced signal in peroxisomes
CLU1	YMR012W	Subunit of the eukaryotic translation initiation factor 3 (eIF3); component of unknown function; deletion causes defects in mitochondrial organization but not in growth or translation initiation; can rescue cytokinesis and mitochondrial organization defects of the Dictyostelium cluA- mutant; eIF3 is also involved in programmed stop codon readthrough	Increased signal in peroxisomes
CNE1	YAL058W	Calnexin; integral membrane ER chaperone involved in folding and quality control of glycoproteins; chaperone activity is inhibited by Mpd1p, with which Cne1p interacts; 24% identical to mammalian calnexin; Ca+ binding not yet shown in yeast	Reduced signal in peroxisomes
COX17	YLL009C	Copper metallochaperone that transfers copper to Sco1p and Cox11p; eventual delivery to cytochrome c oxidase; contains twin cysteine-x9-cysteine motifs; interacts with the MICOS complex, and interaction is promoted by copper ions; human homolog COX17 partially complements yeast null mutant	Increased signal in peroxisomes
COX19	YLL018C-A	Protein required for cytochrome c oxidase assembly; located in the cytosol and mitochondrial intermembrane space; putative copper metallochaperone that delivers copper to cytochrome c oxidase; contains twin cysteine-x9-cysteine motifs	Increased signal in peroxisomes		More
COX23	YHR116W	Protein that functions in mitochondrial copper homeostasis; mitochondrial intermembrane space protein; essential for functional cytochrome oxidase expression; homologous to Cox17p; contains twin cysteine-x9-cysteine motifs	Increased signal in peroxisomes
CPR2	YHR057C	Peptidyl-prolyl cis-trans isomerase (cyclophilin); catalyzes the cis-trans isomerization of peptide bonds N-terminal to proline residues; potential role in the secretory pathway; seamless-GFP and mCherry fusion proteins localize to the vacuole, while SWAT-GFP fusion localizes to both the endoplasmic reticulum and vacuole; suppresses toxicity of slow-folding human Z-type alpha1-antitrypsin variant…	Increased signal in peroxisomes
CRT10	YOL063C	Protein required for the degradation of mutant 25S rRNAs; functions in Mms1 pathway of nonfunctional 25S rRNA decay; expression induced by DNA damage and null mutations confer increased resistance to hydroxyurea; N-terminal region has a leucine repeat and a WD40 repeat	Reduced signal in peroxisomes
CTH1	YDR151C	mRNA binding protein, member of the CCCH zinc finger family; similar to mammalian Tis11 protein, which activates transcription and also has a role in mRNA degradation; functions with Tis11p in regulation of iron homeostasis; CTH1 has a paralog, TIS11, that arose from the whole genome duplication	Reduced signal in peroxisomes
CTL1	YMR180C	RNA 5'-triphosphatase, localizes to both the nucleus and cytoplasm; CTL1 has a paralog, CET1, that arose from the whole genome duplication	Reduced signal in peroxisomes
CUB1	YPL260W	Conserved fungal gene linked to DNA repair and proteasome function; putative substrate of cAMP-dependent protein kinase (PKA); green fluorescent protein (GFP)-fusion protein localizes to the cytoplasm and nucleus; YPL260W is not an essential gene; protein abundance increases in response to DNA replication stress	Increased signal in peroxisomes
CYB5	YNL111C	Cytochrome b5; involved in the sterol and lipid biosynthesis pathways; acts as an electron donor to support sterol C5-6 desaturation	Increased signal in peroxisomes
CYT2	YKL087C	Cytochrome c1 heme lyase; involved in maturation of cytochrome c1, which is a subunit of the mitochondrial ubiquinol-cytochrome-c reductase; links heme covalently to apocytochrome c1; human homolog HCCS can complement yeast cyt2 null mutant	Increased signal in peroxisomes
DAP1	YPL170W	Heme-binding protein; involved in regulation of cytochrome P450 protein Erg11p; damage response protein, related to mammalian membrane progesterone receptors; mutations lead to defects in telomeres, mitochondria, and sterol synthesis	Increased signal in peroxisomes
DEP1	YAL013W	Component of the Rpd3L histone deacetylase complex; required for diauxic shift-induced histone H2B deposition onto rDNA genes; transcriptional modulator involved in regulation of structural phospholipid biosynthesis genes and metabolically unrelated genes, as well as maintenance of telomeres, mating efficiency, and sporulation; localizes to both the nucleus and mitochondria where it may play a ro…	Reduced signal in peroxisomes
DOG1	YHR044C	2-deoxyglucose-6-phosphate phosphatase; member of a family of low molecular weight phosphatases; confers 2-deoxyglucose resistance when overexpressed; DOG1 has a paralog, DOG2, that arose from a single-locus duplication; the last half of DOG1 and DOG2 are subject to gene conversions among S. cerevisiae, S. paradoxus, and S. mikatae	Increased signal in peroxisomes		More
DOG2	YHR043C	2-deoxyglucose-6-phosphate phosphatase; member of a family of low molecular weight phosphatases, induced by oxidative and osmotic stress, confers 2-deoxyglucose resistance when overexpressed; DOG2 has a paralog, DOG1, that arose from a single-locus duplication; the last half of DOG1 and DOG2 are subject to gene conversions among S. cerevisiae, S. paradoxus, and S. mikatae	Increased signal in peroxisomes		More
DPB4	YDR121W	Subunit of DNA pol epsilon and of ISW2 chromatin accessibility complex; involved in both chromosomal DNA replication and inheritance of telomeric silencing; stabilizes the interaction of Pol epsilon with primer-template DNA, positively affecting the processivity of the polymerase and exonuclease activities of Pol epsilon; interacts with extranucleosomal DNA and acts as anchor point for ISW2 compl…	Increased signal in peroxisomes
DPP1	YDR284C	Diacylglycerol pyrophosphate (DGPP) phosphatase; zinc-regulated vacuolar membrane-associated lipid phosphatase, dephosphorylates DGPP to phosphatidate (PA) and Pi, then PA to diacylglycerol; involved in lipid signaling and cell metabolism	Increased signal in peroxisomes
DTR1	YBR180W	Putative dityrosine transporter of the major facilitator superfamily; member of the 12-spanner drug:H(+) antiporter DHA1 family; required for spore wall synthesis; sequence similarity to QDR1 and QDR3, and the triple mutant dtr1 qdr1 qdr3 exhibits reduced dityrosine fluorescence relative to the single mutants; expressed during sporulation	Increased signal in peroxisomes
DYN2	YDR424C	Cytoplasmic light chain dynein, microtubule motor protein; required for intracellular transport and cell division; involved in mitotic spindle positioning; forms complex with dynein intermediate chain Pac11p that promotes Dyn1p homodimerization, potentiates motor processivity; Dyn2p-Pac11p complex important for interaction of dynein motor complex with dynactin complex; acts as molecular glue to d…	Increased signal in peroxisomes
EIS1	YMR031C	Component of the eisosome required for proper eisosome assembly; similar to Uso1p; authentic, non-tagged protein is detected in a phosphorylated state in highly purified mitochondria in high-throughput studies; protein increases in abundance and relocalizes from plasma membrane to cytoplasm upon DNA replication stress; EIS1 has a paralog, YKL050C, that arose from the whole genome duplication	Reduced signal in peroxisomes
ELP2	YGR200C	Subunit of Elongator complex; binds to microtubules via conserved alkaline residues; has two seven-bladed WD40 &#946; propellers; Elongator complex is required for modification of wobble nucleosides in tRNA; target of Kluyveromyces lactis zymocin	Reduced signal in peroxisomes
ERG2	YMR202W	C-8 sterol isomerase; catalyzes isomerization of delta-8 double bond to delta-7 position at an intermediate step in ergosterol biosynthesis; transcriptionally down-regulated when ergosterol is in excess; mutation is functionally complemented by human EBP	Reduced signal in peroxisomes
ERG24	YNL280C	C-14 sterol reductase; acts in ergosterol biosynthesis; mutants accumulate the abnormal sterol ignosterol (ergosta-8,14 dienol), and are viable under anaerobic growth conditions but inviable on rich medium under aerobic conditions	Reduced signal in peroxisomes
ERP1	YAR002C-A	Member of the p24 family involved in ER to Golgi transport; role in misfolded protein quality control; forms heterotrimeric complex with Erp2p, Emp24p, and Erv25p; localized to COPII-coated vesicles; ERP1 has a paralog, ERP6, that arose from the whole genome duplication	Increased signal in peroxisomes
ERP5	YHR110W	Protein with similarity to Emp24p and Erv25p; member of the p24 family involved in ER to Golgi transport	Increased signal in peroxisomes
ERT1	YBR239C	Transcriptional regulator; involved in regulation of gluconeogenesis and fermentable carbon utilization; GFP-fusion protein localizes to cytoplasm, nucleus; null mutation affects periodicity of transcriptional and metabolic oscillation; plays role in restricting Ty1 transposition; member of the zinc cluster family of proteins, similar to Rds2p	Increased signal in peroxisomes
ETP1	YHL010C	Protein of unknown function required for growth on ethanol; contains a zinc finger region and has homology to human BRAP2, which is a cytoplasmic protein that binds nuclear localization sequences	Increased signal in peroxisomes
EXG1	YLR300W	Major exo-1,3-beta-glucanase of the cell wall; involved in cell wall beta-glucan assembly; exists as three differentially glycosylated isoenzymes; EXG1 has a paralog, SPR1, that arose from the whole genome duplication	Increased signal in peroxisomes
EXO84	YBR102C	Exocyst subunit with dual roles in exocytosis and spliceosome assembly; subunit of the the exocyst complex which mediates polarized targeting and tethering of post-Golgi secretory vesicles to active sites of exocytosis at the plasma membrane (PM) prior to SNARE-mediated fusion; required for exocyst assembly and targeting of the complex to specific sites on the bud tip PM; associates the U1 snRNP;…	Increased signal in peroxisomes
FAA1	YOR317W	Long chain fatty acyl-CoA synthetase; activates fatty acids with a preference for C12:0-C16:0 chain lengths; role in the competitive import of long-chain fatty acids and sphingoid long-chain bases; accounts for most acyl-CoA synthetase activity; localizes to lipid particles and the plasma membrane; role in sphingolipid-to-glycerolipid metabolism; forms ER foci upon replication stress; faa1 faa4 d…	Increased signal in peroxisomes
FAA3	YIL009W	Long chain fatty acyl-CoA synthetase; activates imported fatty acids with a preference for C16:0-C18:0 chain lengths; green fluorescent protein (GFP)-fusion protein localizes to the cell periphery	Reduced signal in peroxisomes			Fragmented
FCY2	YER056C	Purine-cytosine permease; mediates purine (adenine, guanine, and hypoxanthine) and cytosine accumulation; relative distribution to the vacuole increases upon DNA replication stress	Increased signal in peroxisomes
FMC1	YIL098C	Mitochondrial matrix protein; required for assembly or stability at high temperature of the F1 sector of mitochondrial F1F0 ATP synthase; null mutant temperature sensitive growth on glycerol is suppressed by multicopy expression of Odc1p	Increased signal in peroxisomes
FMP33	YJL161W	Putative protein of unknown function; the authentic, non-tagged protein is detected in highly purified mitochondria in high-throughput studies	Increased signal in peroxisomes
FRS2	YFL022C	Alpha subunit of cytoplasmic phenylalanyl-tRNA synthetase; forms a tetramer with Frs1p to form active enzyme; evolutionarily distant from mitochondrial phenylalanyl-tRNA synthetase based on protein sequence, but substrate binding is similar	Reduced signal in peroxisomes		Less
FUN19	YAL034C	Non-essential protein of unknown function; expression induced in response to heat stress; FUN19 has a paralog, YOR338W, that arose from the whole genome duplication	Increased signal in peroxisomes
FUS1	YCL027W	Membrane protein localized to the shmoo tip; required for cell fusion; expression regulated by mating pheromone; proposed to coordinate signaling, fusion, and polarization events required for fusion; potential Cdc28p substrate	Increased signal in peroxisomes
FUS2	YMR232W	Cell fusion regulator; cytoplasmic protein localized to shmoo tip; required for alignment of parental nuclei before nuclear fusion during mating; contains a Dbl-homology domain; binds specifically with activated Cdc42p	Reduced signal in peroxisomes
GAL4	YPL248C	DNA-binding transcription factor required for activating GAL genes; responds to galactose; repressed by Gal80p and activated by Gal3p	Increased signal in peroxisomes
GCS1	YDL226C	ADP-ribosylation factor GTPase activating protein (ARF GAP); involved in ER-Golgi transport; required for prospore membrane formation; regulates phospholipase Spo14p; shares functional similarity with Glo3p; GCS1 has a paralog, SPS18, that arose from the whole genome duplication	Increased signal in peroxisomes	Increased signal in peroxisomes	More
GEA1	YJR031C	Guanine nucleotide exchange factor for ADP ribosylation factors (ARFs); involved in vesicular transport between the Golgi and ER, Golgi organization, and actin cytoskeleton organization; GEA1 has a paralog, GEA2, that arose from the whole genome duplication	Increased signal in peroxisomes
GET2	YER083C	Subunit of the GET complex; involved in insertion of tail-anchored proteins proteins into the ER membrane; required for the retrieval of HDEL proteins from the Golgi to the ER in an ERD2 dependent fashion and for meiotic nuclear division; Get1p and Get2p form an aqueous channel for protein translocation and insertion into the membrane	Reduced signal in peroxisomes	Reduced signal in peroxisomes		Less
GIC1	YHR061C	Rho-family GTPase interacting protein and Cdc42p effector; required with Gic2p for polarity establishment and initiation of budding; involved in recruitment of septins to the presumptive bud site; interacts with Cdc42p via the Cdc42/Rac-interactive binding (CRIB) domain; gic1 gic2 double mutants are defective for polarizing Cdc42p at elevated temperature, so may function both up- and downstream o…	Reduced signal in peroxisomes
GID8	YMR135C	Subunit of GID Complex, binds strongly to central component Vid30p; GID Complex is involved in proteasome-dependent catabolite inactivation of fructose-1,6-bisphosphatase; recruits Rmd5p, Fyv10 and Vid28p to GID Complex; contains LisH, CTLH, and CRA domains that mediate binding to Vid30p (LisH) and Rmd5p and Vid28p (CTLH and CRA); dosage-dependent regulator of START	Increased signal in peroxisomes
GNT1	YOR320C	N-acetylglucosaminyltransferase; capable of modification of N-linked glycans in the Golgi apparatus	Increased signal in peroxisomes
GPA1	YHR005C	Subunit of G protein involved in pheromone response; GTP-binding alpha subunit of heterotrimeric G protein; negatively regulates mating pathway by sequestering G(beta)gamma and triggering an adaptive response; activates Vps34p at endosome; protein abundance increases in response to DNA replication stress; mutations in human homolog GNAS associated with McCune-Albright syndrome	Increased signal in peroxisomes	Increased signal in peroxisomes
GPA2	YER020W	Nucleotide binding alpha subunit of the heterotrimeric G protein; interacts with the receptor Gpr1p, has signaling role in response to nutrients; required for the recruitment of Ras-GTP at the plasma membrane and in the nucleus	Increased signal in peroxisomes
GPB1	YOR371C	Multistep regulator of cAMP-PKA signaling; inhibits PKA downstream of Gpa2p and Cyr1p, thereby increasing cAMP dependency; promotes ubiquitin-dependent proteolysis of Ira2p; regulated by G-alpha protein Gpa2p; GPB1 has a paralog, GPB2, that arose from the whole genome duplication	Increased signal in peroxisomes
GPI11	YDR302W	ER membrane protein involved in a late step of GPI anchor assembly; involved in the addition of phosphoethanolamine to the multiply mannosylated glycosylphosphatidylinositol (GPI) intermediate; human PIG-Fp is a functional homolog	Reduced signal in peroxisomes
GPI8	YDR331W	Catalytic subunit of the ER membrane GPI transamidase complex; involved in adding glycosylphosphatidylinositol (GPI) anchors to newly synthesized proteins; luminally-oriented type I integral membrane glycoprotein of the ER; human PIGK protein is a functional homolog	Reduced signal in peroxisomes	Reduced signal in peroxisomes	Less	Some cells do not have mitochondria or peroxisomes
GRX4	YER174C	Glutathione-dependent oxidoreductase and glutathione S-transferase; hydroperoxide/superoxide-radical responsive monothiol glutaredoxin subfamily member with Grx3p and Grx5p; protects cells from oxidative damage with GRX3 and GRX5; with Grx3p, promotes dissociation of Aft1p from iron regulon gene promoters and subsequent nuclear export in iron-replete conditions, regulating iron homeostasis; invol…	Increased signal in peroxisomes
GTO1	YGR154C	Omega-class glutathione transferase; induced under oxidative stress; putative peroxisomal localization	Reduced signal in peroxisomes
GTR2	YGR163W	Subunit of a TORC1-stimulating GTPase and the EGO/GSE complex; subunit of Gtr1-Gtr2, a GTPase that activates TORC1 in response to amino acid stimulation; negatively regulates the GTPase cycle of Gtr1p, a Ran/TC4 homolog; subunit of EGO, a vacuolar membrane complex that regulates exit from rapamycin-induced growth arrest and esorting of Gap1p; activates transcription when chromatin bound; role in …	Increased signal in peroxisomes
HDA1	YNL021W	Catalytic subunit of class II HDA1 histone deacetylase complex; role in azole resistance via Hsp90p, and in heat shock response; Hda1p interacts with Hda2p-Hda3p subcomplex to form an active tetramer; deletion increases histone H2B, H3 and H4 acetylation; the HDA1 histone deacetylase complex regulates aging through trehalose metabolism	Reduced signal in peroxisomes
HEM2	YGL040C	Aminolevulinate dehydratase; a homo-octameric enzyme, catalyzes the conversion of 5-aminolevulinate to porphobilinogen, the second step in heme biosynthesis; enzymatic activity is zinc-dependent; localizes to the cytoplasm and nucleus; human homolog ALAD can complement yeast hem2 mutant	Increased signal in peroxisomes
HHY1	YEL059W	Putative protein of unknown function; null mutant is sensitive to heat, pH disturbances, ionic stress, and various chemicals; hypersensitivity to hygromycin B indicative of defects in vacuolar trafficking	Increased signal in peroxisomes		More
HIR2	YOR038C	Subunit of HIR nucleosome assembly complex; involved in regulation of histone gene transcription; recruits Swi-Snf complexes to histone gene promoters; promotes heterochromatic gene silencing with Asf1p; relocalizes to the cytosol in response to hypoxia	Increased signal in peroxisomes
HIT1	YJR055W	Protein involved in C/D snoRNP assembly; critical for formation of small nucleolar ribonucleoprotein complexes that are required for rRNA processing and 2'-O-methylation; regulates abundance of Rsa1p; required for growth at high temperature; mutations in human homolog ZNHIT3 cause PEHO syndrome, a ribosomopathy characterized by extreme cerebellar atrophy	Reduced signal in peroxisomes
HMG2	YLR450W	HMG-CoA reductase; converts HMG-CoA to mevalonate, a rate-limiting step in sterol biosynthesis; one of two isozymes; overproduction induces assembly of peripheral ER membrane arrays and short nuclear-associated membrane stacks; forms foci at nuclear periphery upon DNA replication stress; primarily expressed on the peri-membrane side of the ER; human homolog HMGCR can complement yeast hmg2 mutant	Increased signal in peroxisomes
HNT3	YOR258W	DNA 5' AMP hydrolase involved in DNA repair; member of the histidine triad (HIT) superfamily of nucleotide-binding proteins; homolog of Aprataxin, a Hint related protein that is mutated in individuals with ataxia with oculomotor apraxia; relative distribution to nuclear foci decreases upon DNA replication stress	Reduced signal in peroxisomes		Enlarged
HOG1	YLR113W	Mitogen-activated protein kinase involved in osmoregulation; controls global reallocation of RNAPII during osmotic shock; mediates recruitment/activation of RNAPII at Hot1p-dependent promoters; binds calmodulin; stimulates antisense transcription to activate CDC28; defines novel S-phase checkpoint with Mrc1p that prevent replication/transcription conflicts; nuclear form represses pseudohyphal gro…	Reduced signal in peroxisomes
HPC2	YBR215W	Subunit of the HIR complex; HIR is a nucleosome assembly complex involved in regulation of histone gene transcription; mutants display synthetic defects with subunits of FACT, a complex that allows passage of RNA Pol II through nucleosomes	Increased signal in peroxisomes
HRD1	YOL013C	Ubiquitin-protein ligase involved in ER-associated degradation (ERAD) of misfolded proteins; upon autoubiquitination triggers retrotranslocation of misfolded proteins to cytosol for degradation; genetically linked to the unfolded protein response (UPR); regulated through association with Hrd3p; contains an H2 ring finger; likely plays a general role in targeting proteins that persistently associa…	Increased signal in peroxisomes
HSP26	YBR072W	Small heat shock protein (sHSP) with chaperone activity; forms hollow, sphere-shaped oligomers that suppress unfolded proteins aggregation; long-lived protein that is preferentially retained in mother cells and forms cytoplasmic foci; oligomer activation requires heat-induced conformational change; also has mRNA binding activity	Reduced signal in peroxisomes	Increased signal in peroxisomes	More
HXT1	YHR094C	Low-affinity glucose transporter of the major facilitator superfamily; expression is induced by Hxk2p in the presence of glucose and repressed by Rgt1p when glucose is limiting; HXT1 has a paralog, HXT6, what arose from the whole genome duplication	Increased signal in peroxisomes
ICY1	YMR195W	Protein of unknown function; required for viability in rich media of cells lacking mitochondrial DNA; mutants have an invasive growth defect with elongated morphology; induced by amino acid starvation; ICY1 has a paralog, ATG41, that arose from the whole genome duplication	Increased signal in peroxisomes
INP1	YMR204C	Peripheral membrane protein of peroxisomes; involved in peroxisomal inheritance; recruitment to peroxisomes is mediated by interaction with Pex3p at the peroxisomal membrane; Inp1p and Pex3p tether peroxisomes to plasma membrane	Reduced signal in peroxisomes	Reduced signal in peroxisomes	Less
INP53	YOR109W	Polyphosphatidylinositol phosphatase; dephosphorylates multiple phosphatidylinositol phosphates; involved in trans Golgi network-to-early endosome pathway; hyperosmotic stress causes translocation to actin patches; contains Sac1 and 5-ptase domains; INP53 has a paralog, INP52, that arose from the whole genome duplication	Increased signal in peroxisomes
INP54	YOL065C	Phosphatidylinositol 4,5-bisphosphate 5-phosphatase; role in secretion; localizes to the endoplasmic reticulum via the C-terminal tail; lacks the Sac1 domain and proline-rich region found in the other 3 INP proteins	Increased signal in peroxisomes
IST3	YIR005W	Component of the U2 snRNP; required for the first catalytic step of splicing and for spliceosomal assembly; interacts with Rds3p and is required for Mer1p-activated splicing; diploid mutants have a specific defect in MATa1 pre-mRNA splicing which leads to haploid gene expression in diploids	Increased signal in peroxisomes
ISW1	YBR245C	ATPase subunit of imitation-switch (ISWI) class chromatin remodelers; with Ioc3p forms Isw1a complex involved in repression of transcription initiation; with Ioc2p and Ioc4p forms Isw1b complex involved in regulation of transcription elongation; Isw1b recruited to ORFs by H3K36 methylation and acts with Chd1p to prevent trans-histone exchange over coding regions; binds to 3'UTR of HAC1 mRNA and l…	Reduced signal in peroxisomes
IZH4	YOL101C	Membrane protein involved in zinc ion homeostasis; member of the four-protein IZH family; expression induced by fatty acids and altered zinc levels; deletion reduces sensitivity to excess zinc; possible role in sterol metabolism; protein increases in abundance and relocalizes from nucleus to ER upon DNA replication stress; IZH4 has a paralog, IZH1, that arose from the whole genome duplication	Reduced signal in peroxisomes	Reduced signal in peroxisomes	Less
KAP120	YPL125W	Karyopherin responsible for the nuclear import of Rpf1p; Rpf1p is a ribosome maturation factor	Increased signal in peroxisomes
KES1	YPL145C	Sterol/phosphatidylinositol-4-phosphate (PI(4)P) exchanger; one of seven members of the yeast oxysterol binding protein family; involved in negative regulation of Sec14p-dependent Golgi complex secretory functions, peripheral membrane protein that localizes to the Golgi complex; KES1 has a paralog, HES1, that arose from the whole genome duplication	Increased signal in peroxisomes
KIP3	YGL216W	Kinesin-related antiparallel sliding motor protein; involved in mitotic spindle positioning; sliding activity promotes bipolar spindle assembly and maintenance of genome stability; inhibits spindle elongation, destabilizing late anaphase spindle microtubules that polymerize beyond the midzone	Increased signal in peroxisomes
KNS1	YLL019C	Protein kinase involved in negative regulation of PolIII transcription; effector kinase of the TOR signaling pathway and phosphorylates Rpc53p to regulate ribosome and tRNA biosynthesis; member of the LAMMER family of protein kinases, which are serine/threonine kinases also capable of phosphorylating tyrosine residues; capable of autophosphorylation	Increased signal in peroxisomes
KTR4	YBR199W	Glycosyltransferase involved in protein glycosylation; transfers GDP-mannose to methyl-alpha-mannoside in vitro; member of the KRE2/MNT1 mannosyltransferase family of type II membrane proteins with a short cytoplasmic N-terminus, a membrane-spanning region and a highly conserved catalytic lumenal domain	Increased signal in peroxisomes
LAM1	YHR155W	Putative sterol transfer protein; localizes to puncta in the cortical ER; probable role in retrograde transport of sterols from the plasma membrane to the ER; one of six StART-like domain-containing proteins in yeast that may be involved in sterol transfer between intracellular membranes; conserved across eukaryotes; contains GRAM, StART-like (VASt) and two PH-like domains	Increased signal in peroxisomes
LDB19	YOR322C	Alpha-arrestin, Ub-ligase adaptor for Rsp5p; regulates starvation- and substrate-induced Ub-dependent endocytosis of select plasma membrane localized amino acid transporters, recruiting Rsp5p to its targets; role in basal internalization and turnover of Ste2p, mating and zygote formation; recruits Rsp5p to Ste2p via its 2 PPXY motifs; inhibited by Npr1p-mediated phosphorylation, affecting cytosol…	Increased signal in peroxisomes
LIP2	YLR239C	Lipoyl ligase; involved in the modification of mitochondrial enzymes by the attachment of lipoic acid groups	Increased signal in peroxisomes
LOT6	YLR011W	FMN-dependent NAD(P)H:quinone reductase; role in apoptosis-like cell death; may be involved in quinone detoxification; expression elevated at low temperature; sequesters the Cin5p transcription factor in the cytoplasm in complex with the proteasome under reducing conditions	Increased signal in peroxisomes
LRG1	YDL240W	GTPase-activating protein (GAP); contains Rho1p-specific GAP activity, interacting with activated forms of Rho1p; functions along with Sac7p as a negative regulator of the Pkc1p-mediated cell wall integrity signaling pathway; negative regulator of cell wall 1,3-beta-glucan biosynthesis; required for efficient cell fusion; contains a RhoGAP domain and three Lin-11-Isl1-Mec-3 (LIM) domains	Increased signal in peroxisomes	Increased signal in peroxisomes
LSM12	YHR121W	Protein of unknown function that may function in RNA processing; interacts with Pbp1p and Pbp4p and associates with ribosomes; contains an RNA-binding LSM domain and an AD domain; GFP-fusion protein is induced by the DNA-damaging agent MMS; relative distribution to the nucleus increases upon DNA replication stress	Increased signal in peroxisomes		More
LST4	YKL176C	Subunit of the Lst4p-Lst7p GTPase activating protein complex for Gtr2p; stimulates the GTPase activity of Rag family GTPase Gtr2p, within the context of the Gtr1p-Gtr2p heterodimer, after amino acid stimulation; required for activation of TORC1 in response to amino acid stimulation; recruited to the vacuolar membrane during amino acid starvation and released from the membrane by TORC1; required f…	Increased signal in peroxisomes	Increased signal in peroxisomes
MAN2	YNR073C	Mannitol dehydrogenase; MAN2 has a paralog, DSF1, that arose from a segmental duplication	Increased signal in peroxisomes
MDJ1	YFL016C	Co-chaperone that stimulates HSP70 protein Ssc1p ATPase activity; involved in protein folding/refolding in the mitochodrial matrix; required for proteolysis of misfolded proteins; member of the HSP40 (DnaJ) family of chaperones	Increased signal in peroxisomes	Increased signal in peroxisomes	More
MDL1	YLR188W	Mitochondrial inner membrane half-type ABC transporter; mediates export of peptides generated upon proteolysis of mitochondrial proteins; plays a role in the regulation of cellular resistance to oxidative stress	Increased signal in peroxisomes
MDM10	YAL010C	Moonlighting protein component of both the ERMES and SAM complex; subunit of the ERMES complex that acts as a molecular tether between the mitochondria and the ER, necessary for both efficient phospholipid exchange between organelles and for mitophagy; SAM/TOB complex subunit that functions in the assembly of outer membrane beta-barrel proteins; involved in mitochondrial inheritance and morpholog…	Increased signal in peroxisomes	Increased signal in peroxisomes	Enlarged	Altered
MDM34	YGL219C	Mitochondrial component of the ERMES complex; links the ER to mitochondria and may promote inter-organellar calcium and phospholipid exchange as well as coordinating mitochondrial DNA replication and growth; required for mitophagy; ERMES complex is often co-localized with peroxisomes and with concentrated areas of pyruvate dehydrogenase	Increased signal in peroxisomes	Reduced signal in peroxisomes	Less	Fragmented
MDM35	YKL053C-A	Mitochondrial intermembrane space protein; forms complex with Ups2p that transfers phosphatidylserine from outer membrane to inner membrane for phosphatidylethanolamine synthesis; mutation affects mitochondrial distribution and morphology; contains twin cysteine-x9-cysteine motifs; protein abundance increases in response to DNA replication stress	Increased signal in peroxisomes	Increased signal in peroxisomes		Fragmented
MDM38	YOL027C	Membrane-associated mitochondrial ribosome receptor; forms a complex with Mba1p to facilitate recruitment of mRNA-specific translational activators to ribosomes; ribosome-associated protein involved in the insertion of newly synthesized proteins into the mitochondrial inner membrane; role in protein export and K+/H+ exchange; localizes to the inner mitochondrial membrane; human ortholog Letm1 imp…	Increased signal in peroxisomes	Reduced signal in peroxisomes
MDV1	YJL112W	Peripheral protein of cytosolic face of mitochondrial outer membrane; required for mitochondrial fission; interacts with Fis1p and with the self-assembled oligomeric form of the dynamin-related GTPase Dnm1p; contains WD repeats; MDV1 has a paralog, CAF4, that arose from the whole genome duplication	Increased signal in peroxisomes	Increased signal in peroxisomes
MEF2	YJL102W	Mitochondrial elongation factor involved in translational elongation	Increased signal in peroxisomes		More
MET17	YLR303W	O-acetyl homoserine-O-acetyl serine sulfhydrylase; involved in methionine and cysteine biosynthesis; long considered essential for inorganic sulfur assimilation, but inefficient homocysteine synthase Hsu1p enables met17 null cells to assimilate enough inorganic sulfur for survival and proliferation; growth failure of met17 null can be explained by toxic accumulation of H2S gas due to a metabolic …	Increased signal in peroxisomes
MFT1	YML062C	Subunit of the THO complex; THO is a nuclear complex comprised of Hpr1p, Mft1p, Rlr1p, and Thp2p, that is involved in transcription elongation and mitotic recombination; involved in telomere maintenance	Reduced signal in peroxisomes
MGM1	YOR211C	Mitochondrial GTPase, present in complex with Ugo1p and Fzo1p; required for mitochondrial morphology, fusion, and genome maintenance; promotes membrane bending; plays a direct role in formation and maintenance of lamellar, but not of tubular, cristae; exists as long and short form with different distributions; ratio of long to short forms is regulated by Psd1p; homolog of human OPA1 involved in a…	Increased signal in peroxisomes	Increased signal in peroxisomes		Condensed and fragmented
MGP12	YDR286C	Mitochondrial protein of unknown function; predicted to have thiol-disulfide oxidoreductase active site	Increased signal in peroxisomes
MHR1	YDR296W	Mitochondrial ribosomal protein of the large subunit; also involved in homologous recombination in mitochondria; required for recombination-dependent mtDNA partitioning; involved in stimulation of mitochondrial DNA replication in response to oxidative stress	Increased signal in peroxisomes
MIC60	YKR016W	Component of the MICOS complex; MICOS (formerly MINOS or MitOS) is a mitochondrial inner membrane complex that extends into the intermembrane space and has a role in the maintenance of crista junctions, inner membrane architecture, and formation of contact sites to the outer membrane; Mic60p is also involved in import of intermembrane space (IMS) proteins, probably by positioning Mia40p relative …	Increased signal in peroxisomes
MLH3	YPL164C	Protein involved in DNA mismatch repair and meiotic recombination; involved in crossing-over during meiotic recombination; forms a complex with Mlh1p; mammalian homolog is implicated mammalian microsatellite instability	Increased signal in peroxisomes
MLO1	YMR252C	Mitochondrial protein of unknown function; green fluorescent protein (GFP)-fusion protein localizes to mitochondria; MLO1 is not an essential gene	Reduced signal in peroxisomes
MME1	YMR166C	Transporter of the mitochondrial inner membrane that exports magnesium; involved in mitochondrial Mg2+ homeostasis; has similarity to human mitochondrial ATP-Mg/Pi carriers	Increased signal in peroxisomes
MMR1	YLR190W	Phospholipid binding protein; interacts with mitochondria and with Myo2p, functioning as an adaptor that recruits Myo2p and facilitates actin-based transport of mitochondria to the bud; mediates mitochondria anchorage at the bud tip; phosphorylated protein that localizes to the mitochondrial outer membrane; mRNA is targeted to the bud via the transport system involving She2p; member of the DSL1 f…	Increased signal in peroxisomes	Increased signal in peroxisomes		Altered
MRH4	YGL064C	Mitochondrial ATP-dependent RNA helicase of the DEAD-box family; required for assembly of the large subunit of mitochondrial ribosomes; binds to the large subunit rRNA, 21S_rRNA; localizes to the matrix face of the mitochondrial inner membrane and associates with the large subunit precursor and with mature ribosomes	Increased signal in peroxisomes	Increased signal in peroxisomes	More
MRM1	YOR201C	Ribose methyltransferase; modifies a functionally critical, conserved nucleotide in mitochondrial 21S rRNA	Increased signal in peroxisomes		More
MRP51	YPL118W	Mitochondrial ribosomal protein of the small subunit; MRP51 exhibits genetic interactions with mutations in the COX2 and COX3 mRNA 5'-untranslated leader sequences	Increased signal in peroxisomes
MRP7	YNL005C	Mitochondrial ribosomal protein of the large subunit; involved together with Mrpl35p in assembly of cytochrome c oxidase	Increased signal in peroxisomes
MRP8	YKL142W	Protein of unknown function; undergoes sumoylation; transcription induced under cell wall stress; protein levels are reduced under anaerobic conditions; protein abundance increases in response to DNA replication stress; originally thought to be a mitochondrial ribosomal protein based on sequence analysis	Increased signal in peroxisomes		More
MRPL15	YLR312W-A	Mitochondrial ribosomal protein of the large subunit	Increased signal in peroxisomes
MRPL17	YNL252C	Mitochondrial ribosomal protein of the large subunit	Increased signal in peroxisomes		More
MRPL23	YOR150W	Mitochondrial ribosomal protein of the large subunit; localizes to vacuole in response to H2O2	Increased signal in peroxisomes		More
MRPL25	YGR076C	Mitochondrial ribosomal protein of the large subunit; mutation confers increased replicative lifespan	Increased signal in peroxisomes		More
MRPL32	YCR003W	Mitochondrial ribosomal protein of the large subunit; protein abundance increases in response to DNA replication stress	Increased signal in peroxisomes		More
MRPL38	YKL170W	Mitochondrial ribosomal protein of the large subunit; appears as two protein spots (YmL34 and YmL38) on two-dimensional SDS gels; protein abundance increases in response to DNA replication stress	Increased signal in peroxisomes		More
MRPL6	YHR147C	Mitochondrial ribosomal protein of the large subunit	Reduced signal in peroxisomes		More
MRPL7	YDR237W	Mitochondrial ribosomal protein of the large subunit; MRPL7 produces both YmL5 and YmL7, which are two different modified forms of the same protein	Increased signal in peroxisomes		More
MRPL8	YJL063C	Mitochondrial ribosomal protein of the large subunit	Increased signal in peroxisomes		More
MRPS35	YGR165W	Mitochondrial ribosomal protein of the small subunit; null mutant does not grow on glycerol, is sensitive to 2,4-dichlorophenol, and accumulates large lipid droplets	Increased signal in peroxisomes		More
MSE1	YOL033W	Mitochondrial glutamyl-tRNA synthetase; predicted to be palmitoylated	Increased signal in peroxisomes		Enlarged, more
MSH1	YHR120W	DNA-binding protein of the mitochondria; involved in repair of mitochondrial DNA; has ATPase activity and binds to DNA mismatches; has homology to E. coli MutS; transcription is induced during meiosis	Increased signal in peroxisomes		More
MSH4	YFL003C	Protein involved in meiotic recombination; required for normal levels of crossing over, colocalizes with Zip2p to discrete foci on meiotic chromosomes, has homology to bacterial MutS protein	Increased signal in peroxisomes
MSH5	YDL154W	Protein of the MutS family; forms a dimer with Msh4p that facilitates crossovers between homologs during meiosis; msh5-Y823H mutation confers tolerance to DNA alkylating agents; homologs present in C. elegans and humans	Increased signal in peroxisomes
MSK1	YNL073W	Mitochondrial lysine-tRNA synthetase; required for import of both aminoacylated and deacylated forms of tRNA(Lys) into mitochondria and for aminoacylation of mitochondrially encoded tRNA(Lys)	Increased signal in peroxisomes
MSM1	YGR171C	Mitochondrial methionyl-tRNA synthetase (MetRS); functions as a monomer in mitochondrial protein synthesis; functions similarly to cytoplasmic MetRS although the cytoplasmic form contains a zinc-binding domain not found in Msm1p	Increased signal in peroxisomes		More
MSR1	YHR091C	Mitochondrial arginyl-tRNA synthetase; mutations in human ortholog are associated with pontocerebellar hypoplasia type 6; MSR1 has a paralog, YDR341C, that arose from the whole genome duplication	Increased signal in peroxisomes
MSS116	YDR194C	Mitochondrial transcription elongation factor; DEAD-box protein; required for efficient splicing of mitochondrial Group I and II introns; non-polar RNA helicase that also facilities strand annealing; promotes RNA folding by stabilizing an early assembly intermediate	Increased signal in peroxisomes
MST1	YKL194C	Mitochondrial threonyl-tRNA synthetase; aminoacylates both the canonical threonine tRNA tT(UGU)Q1 and the unusual threonine tRNA tT(UAG)Q2 in vitro; lacks a typical editing domain, but has pre-transfer editing activity stimulated by the unusual tRNA-Thr	Increased signal in peroxisomes			Fragmented
MTM1	YGR257C	Mitochondrial protein of the mitochondrial carrier family; high affinity pyridoxal 5'-phosphate (PLP) transporter, important for delivery of the PLP cofactor to mitochondrial enzymes; involved in mitochondrial iron homeostasis	Increased signal in peroxisomes	Increased signal in peroxisomes	More
MUP3	YHL036W	Low affinity methionine permease; similar to Mup1p	Increased signal in peroxisomes
MYO4	YAL029C	Type V myosin motor involved in actin-based transport of cargos; required for mRNA transport, including ASH1 mRNA, and facilitating the growth and movement of ER tubules into the growing bud along with She3p; MYO4 has a paralog, MYO2, that arose from the whole genome duplication	Increased signal in peroxisomes
NAM2	YLR382C	Mitochondrial leucyl-tRNA synthetase; also has direct role in splicing of several mitochondrial group I introns; indirectly required for mitochondrial genome maintenance; human homolog LARS2 can complement yeast null mutant, and is implicated in Perrault syndrome	Increased signal in peroxisomes
NAM8	YHR086W	RNA binding protein, component of the U1 snRNP protein; mutants are defective in meiotic recombination and in formation of viable spores, involved in the formation of DSBs through meiosis-specific splicing of REC107 pre-mRNA; Nam8p regulon embraces the meiotic pre-mRNAs of REC107, HFM1, AMA1 SPO22 and PCH2; the putative RNA binding domains RRM2 and RRM3 are required for Nam8p meiotic function	Increased signal in peroxisomes
NAT3	YPR131C	Catalytic subunit of the NatB N-terminal acetyltransferase; NatB catalyzes acetylation of the amino-terminal methionine residues of all proteins beginning with Met-Asp or Met-Glu and of some proteins beginning with Met-Asn or Met-Met	Reduced signal in peroxisomes
NMD2	YHR077C	Protein involved in the nonsense-mediated mRNA decay (NMD) pathway; acts as a scaffold protein bridging Nam7p and Upf3p; involved in telomere maintenance; contains an acidic domain and three middle domains of eukaryotic initiation factor 4G (mIF4G) with aspartic 59 of mIF4G-1 important for NMD activity and translation termination accuracy	Increased signal in peroxisomes		Enlarged, more
NPL3	YDR432W	RNA-binding protein; promotes transcription elongation and regulates termination; binds eIF4G to repress translation initiation; role in nuclear export of poly(A) mRNA and in pre-mRNA splicing; links chromatin modification to mRNA processing; prevents R-loop-mediated genome instability and replication stress; binds TERRA and stabilizes R-loops at short telomeres; phosphorylation by Sky1p promotes…	Reduced signal in peroxisomes
NUM1	YDR150W	Protein required for nuclear migration; component of the mitochondria-ER-cortex-anchor (MECA); required for the association of mitochondria with the cell cortex and for accurate distribution of mitochondrial network; interacts with Mdm36p to link the ER and mitochondria at the cortex; localizes to the mother cell cortex and the bud tip; may mediate interactions of dynein and cytoplasmic microtubu…	Increased signal in peroxisomes
NUP60	YAR002W	FG-nucleoporin component of central core of the nuclear pore complex; contributes directly to nucleocytoplasmic transport and maintenance of the nuclear pore complex (NPC) permeability barrier; involved in gene tethering at the nuclear periphery; relocalizes to the cytosol in response to hypoxia; Cdc5p-mediated phosphorylation leads to detachment and reattachment of nuclear basket during meiosis;…	Reduced signal in peroxisomes
NUS1	YDL193W	Forms dehydrodolichyl diphosphate synthase complex with RER2 or SRT1; tet-repressible mutant shows accumulation of hypoglycosylated forms of CPY, suggesting that Nus1p may be involved in protein trafficking; mutations in human homolog NUS1 have been implicated in congenital scoliosis, neurological impairment, refractory epilepsy, hearing deficit, and visual impairment; human cis-prenyltransferase…	Increased signal in peroxisomes	Increased signal in peroxisomes
NUT1	YGL151W	Component of the RNA polymerase II mediator complex; mediator is required for transcriptional activation and also has a role in basal transcription	Increased signal in peroxisomes
OCA2	YNL056W	Protein of unknown function; similar to predicted tyrosine phosphatases Oca1p and Siw14p; green fluorescent protein (GFP)-fusion protein localizes to the cytoplasm; YNL056W is not an essential gene	Increased signal in peroxisomes
OSH6	YKR003W	Oxysterol-binding phosphatidylserine transferase; family members have overlapping, redundant functions in sterol metabolism and collectively perform a function essential for viability; GFP-fusion protein localizes to the cell periphery; overexpression extends lifespan by promoting vacuolar fusion; OSH6 has a paralog, OSH7, that arose from the whole genome duplication	Increased signal in peroxisomes
OST1	YJL002C	Alpha subunit of the oligosaccharyltransferase complex of the ER lumen; complex catalyzes asparagine-linked glycosylation of newly synthesized proteins	Increased signal in peroxisomes
OST2	YOR103C	Non-catalytic epsilon subunit of the oligosaccharyltransferase (OST) complex; the OST complex catalyzes asparagine-linked glycosylation of newly synthesized proteins in the ER; forms a pocket with Wbp1p involved in binding terminal glucose units of the donor glycan; located in the ER lumen	Reduced signal in peroxisomes		Less
OXA1	YER154W	Mitochondrial inner membrane insertase; mediates the insertion of both mitochondrial- and nuclear-encoded proteins from the matrix into the inner membrane; also has a role in insertion of carrier proteins into the inner membrane; acts as a voltage-gated ion channel, activated by substrate peptides; interacts with mitochondrial ribosomes; conserved from bacteria to animals	Increased signal in peroxisomes
PBI1	YPL272C	Putative protein of unknown function; gene expression induced in response to ketoconazole; YPL272C is not an essential gene	Reduced signal in peroxisomes
PCL2	YDL127W	Cyclin, interacts with cyclin-dependent kinase Pho85p; member of the Pcl1,2-like subfamily, involved in the regulation of polarized growth and morphogenesis and progression through the cell cycle; localizes to sites of polarized cell growth; PCL2 has a paralog, PCL9, that arose from the whole genome duplication	Increased signal in peroxisomes
PCP1	YGR101W	Mitochondrial serine protease; required for the processing of various mitochondrial proteins and maintenance of mitochondrial DNA and morphology; belongs to the rhomboid-GlpG superfamily of intramembrane peptidases	Increased signal in peroxisomes			Condensed
PCT1	YGR202C	Cholinephosphate cytidylyltransferase; a rate-determining enzyme of the CDP-choline pathway for phosphatidylcholine synthesis, inhibited by Sec14p, activated upon lipid-binding; controls phosphatidylcholine homeostasis; contains an element within the regulatory domain involved in both silencing and activation of enzymatic activity	Reduced signal in peroxisomes		More
PDE2	YOR360C	High-affinity cyclic AMP phosphodiesterase; component of the cAMP-dependent protein kinase signaling system, protects the cell from extracellular cAMP, contains readthrough motif surrounding termination codon	Increased signal in peroxisomes
PDX3	YBR035C	Pyridoxine (pyridoxamine) phosphate oxidase; has homologs in E. coli and Myxococcus xanthus; transcription is under the general control of nitrogen metabolism	Increased signal in peroxisomes
PEP7	YDR323C	Adaptor protein involved in vesicle-mediated vacuolar protein sorting; multivalent adaptor protein; facilitates vesicle-mediated vacuolar protein sorting by ensuring high-fidelity vesicle docking and fusion, which are essential for targeting of vesicles to the endosome; required for vacuole inheritance	Reduced signal in peroxisomes
PET100	YDR079W	Chaperone that facilitates the assembly of cytochrome c oxidase; integral to the mitochondrial inner membrane; interacts with a subcomplex of subunits VII, VIIa, and VIII (Cox7p, Cox9p, and Cox8p) but not with the holoenzyme	Increased signal in peroxisomes
PET123	YOR158W	Mitochondrial ribosomal protein of the small subunit; PET123 exhibits genetic interactions with PET122, which encodes a COX3 mRNA-specific translational activator	Increased signal in peroxisomes
PEX1	YKL197C	AAA-peroxin; heterodimerizes with AAA-peroxin Pex6p and participates in the recycling of peroxisomal signal receptor Pex5p from the peroxisomal membrane to the cystosol; induced by oleic acid and upregulated during anaerobiosis; mutations in human PEX1 can lead to severe peroxisomal disorders and early death	Reduced signal in peroxisomes		Less
PEX10	YDR265W	Peroxisomal membrane E3 ubiquitin ligase; required for for Ubc4p-dependent Pex5p ubiquitination and peroxisomal matrix protein import; contains zinc-binding RING domain; mutations in human homolog cause various peroxisomal disorders	Reduced signal in peroxisomes		Less
PEX12	YMR026C	C3HC4-type RING-finger peroxin and E3 ubiquitin ligase; required for peroxisome biogenesis and peroxisomal matrix protein import; forms translocation subcomplex with Pex2p and Pex10p; mutations in human homolog cause peroxisomal disorder	Reduced signal in peroxisomes		Less
PEX14	YGL153W	Central component of the peroxisomal importomer complex; peroxisomal protein import machinery docking complex component; interacts with both PTS1 (Pex5p) and PTS2 (Pex7p) peroxisomal matrix protein signal recognition factors and membrane receptor Pex13p	Reduced signal in peroxisomes		Less
PEX15	YOL044W	Tail-anchored type II integral peroxisomal membrane protein; required for peroxisome biogenesis; cells lacking Pex15p mislocalize peroxisomal matrix proteins to cytosol; overexpression results in impaired peroxisome assembly	Reduced signal in peroxisomes		One big PO per cell
PEX19	YDL065C	Chaperone and import receptor for newly-synthesized class I PMPs; binds peroxisomal membrane proteins (PMPs) in the cytoplasm and delivers them to the peroxisome for subsequent insertion into the peroxisomal membrane; interacts with Myo2p and contributes to peroxisome partitioning	Reduced signal in peroxisomes		Less
PEX2	YJL210W	RING-finger peroxin and E3 ubiquitin ligase; peroxisomal membrane protein with a C-terminal zinc-binding RING domain, forms translocation subcomplex with Pex10p and Pex12p which functions in peroxisomal matrix protein import	Reduced signal in peroxisomes		Less
PEX25	YPL112C	Peripheral peroxisomal membrane peroxin; required for the regulation of peroxisome size and maintenance, recruits GTPase Rho1p to peroxisomes, induced by oleate, interacts with Pex27p; PEX25 has a paralog, PEX27, that arose from the whole genome duplication	Reduced signal in peroxisomes		Less
PEX27	YOR193W	Peripheral peroxisomal membrane protein; required for Vps1-dependent peroxisome fission but not Dnm1-dependent fission; functions to control peroxisome size and number; interacts with Vps1p and Pex25p; accumulates at peroxisomal membrane constrictions; PEX27 has a paralog, PEX25, that arose from the whole genome duplication	Reduced signal in peroxisomes		One big PO per cell
PEX29	YDR479C	ER-resident protein involved in peroxisomal biogenesis; ER-localized protein that associates with peroxisomes; interacts with Pex30p and reticulons Rtn1p and Yop1p to regulate peroxisome biogenesis from the ER; role in peroxisomal-destined vesicular flow from the ER; regulates peroxisomal size, number and distribution; Pex28p and Pex29p may act at steps upstream of those mediated by Pex30p, Pex31…	Increased signal in peroxisomes		More
PEX35	YGR168C	Regulator of peroxisome abundance; peroxisomal membrane protein, remote homolog to several curvature-generating human proteins; functionally interacts with vesicle-budding-inducing ADP-ribosylation factor Arf1p	Reduced signal in peroxisomes		One big PO per cell
PEX4	YGR133W	Peroxisomal ubiquitin conjugating enzyme; required for peroxisomal matrix protein import and peroxisome biogenesis	Reduced signal in peroxisomes		One big PO per cell
PEX6	YNL329C	AAA-peroxin; heterodimerizes with AAA-peroxin Pex1p and participates in the recycling of peroxisomal signal receptor Pex5p from the peroxisomal membrane to the cystosol; mutations in human PEX6 can lead to severe peroxisomal disorders and early death	Reduced signal in peroxisomes		One big PO per cell
PEX8	YGR077C	Intraperoxisomal organizer of the peroxisomal import machinery; organizes the formation of the importomer complex, bridging the docking complex with the RING finger complex; tightly associated with the lumenal face of the peroxisomal membrane; essential for peroxisome biogenesis; binds PTS1-signal receptor Pex5p, and PTS2-signal receptor Pex7p	Reduced signal in peroxisomes		One big PO per cell
PFK1	YGR240C	Alpha subunit of heterooctameric phosphofructokinase; involved in glycolysis, indispensable for anaerobic growth, activated by fructose-2,6-bisphosphate and AMP, mutation inhibits glucose induction of cell cycle-related genes	Reduced signal in peroxisomes		Less
PFK2	YMR205C	Beta subunit of heterooctameric phosphofructokinase; involved in glycolysis; indispensable for anaerobic growth; activated by fructose-2,6-bisphosphate and AMP; mutation inhibits glucose induction of cell cycle-related genes	Reduced signal in peroxisomes		Less
PHO23	YNL097C	Component of the Rpd3L histone deacetylase complex; involved in transcriptional regulation of PHO5; affects termination of snoRNAs and cryptic unstable transcripts (CUTs); C-terminus shares significant sequence identity with the human candidate tumor suppressor p33-ING1 and its isoform ING3	Reduced signal in peroxisomes
PHO80	YOL001W	Cyclin; interacts with cyclin-dependent kinase Pho85p; regulates the response to nutrient levels and environmental conditions, including the response to phosphate limitation and stress-dependent calcium signaling	Increased signal in peroxisomes
PIH1	YHR034C	Component of the conserved R2TP complex (Rvb1-Rvb2-Tah1-Pih1); R2TP complex interacts with Hsp90 (Hsp82p and Hsc82p) to mediate assembly large protein complexes such as box C/D snoRNPs and RNA polymerase II	Increased signal in peroxisomes	Increased signal in peroxisomes	Less
PIM1	YBL022C	ATP-dependent Lon protease; involved in degradation of misfolded mitochondrial proteins; required for mitochondrial maintenance and biogenesis; regulates mitochondrial DNA copy number with Mrx6p; subunit of a complex containing Mrx6p, Pet20p, and Mam33p that may regulate mtDNA replication; protease-independent, chaperone-like function in mitochondrial membrane complex assembly; localizes to the m…	Increased signal in peroxisomes
PMP1	YCR024C-A	Regulatory subunit for the plasma membrane H(+)-ATPase Pma1p; small single-membrane span proteolipid; forms unique helix and positively charged cytoplasmic domain that is able to specifically segregate phosphatidylserines; PMP1 has a paralog, PMP2, that arose from the whole genome duplication	Increased signal in peroxisomes
POF1	YCL047C	Nicotinamide mononucleotide-specific adenylyltransferase (NMNAT); catalyzes the conversion of nicotinamide mononucleotide (NMN) to nicotinamide adenine dinucleotide (NAD+); role in the nicotinamide riboside (NR) salvage pathway of NAD+ biosynthesis; involved in NR and NAD+ homeostasis; ATPase involved in protein quality control and filamentation pathways; interacts physically with Kss1p and suppr…	Increased signal in peroxisomes
POL30	YBR088C	Proliferating cell nuclear antigen (PCNA); functions as the sliding replication clamp for DNA polymerase ־´; may function as docking site for other proteins required for mitotic and meiotic chromosomal DNA replication and for DNA repair; PCNA ubiquitination at K164 plays crucial role during Okazaki fragment processing; Leu164 is essential for stable complex formation with replicative DNA polymera…	Increased signal in peroxisomes
POM33	YLL023C	Transmembrane nucleoporin; involved in nuclear pore complex (NPC) distribution, assembly or stabilization; highly conserved across species, orthologous to human TMEM33 and paralogous to Per33p; protein abundance increases in response to DNA replication stress	Increased signal in peroxisomes
POP2	YNR052C	Subunit of Ccr4-Not complex that mediates 3' to 5' mRNA deadenylation; exonuclease of the DEDD superfamily	Reduced signal in peroxisomes
POR1	YNL055C	Mitochondrial porin and phospholipid scramblase; voltage-dependent anion channel in the outer mitochondrial membrane (OMM) required for maintenance of mitochondrial osmotic stability and membrane permeability; scramblase involved in mitochondrial transbilayer translocation of phospholipids; couples glutathione pools of the intermembrane space (IMS) and the cytosol; phosphorylated; protein abundan…	Reduced signal in peroxisomes
PPA2	YMR267W	Mitochondrial inorganic pyrophosphatase; required for mitochondrial function and possibly involved in energy generation from inorganic pyrophosphate; human ortholog, PPA2, functionally complements the null mutant; mutations in human PPA2 cause a mitochondrial disease resulting in sudden unexpected cardiac arrest in infants	Increased signal in peroxisomes
PPH21	YDL134C	Catalytic subunit of protein phosphatase 2A, PP2A; functionally redundant with Pph22p; C-terminally methylated; forms alternate complexes with several regulatory subunits; involved in signal transduction and regulation of mitosis; forms nuclear foci upon DNA replication stress; PPH21 has a paralog, PPH22, that arose from the whole genome duplication	Increased signal in peroxisomes
PPH22	YDL188C	Catalytic subunit of protein phosphatase 2A, PP2A; functionally redundant with Pph21p; C-terminally methylated; forms alternate complexes with several regulatory subunits; involved in signal transduction and regulation of mitosis; protein abundance increases in response to DNA replication stress; dephosphorylates Tel1p/Mec1p-phosphorylated Cdc13p to promote telomerase release from telomeres at G2…	Increased signal in peroxisomes
PPN1	YDR452W	Dual endo- and exopolyphosphatase with a role in phosphate metabolism; acts as both an endopolyphosphatase cleaving long chains of polyphosphate distributively to generate shorter polymer chains and as an exopolyphosphatase catalyzing the hydrolysis of terminal phosphate from polyphosphate; localizes to the vacuole, nucleus and cytosol; functions as a homodimer; relocalizes from vacuole to cytopl…	Increased signal in peroxisomes
PRB1	YEL060C	Vacuolar proteinase B yscB with H3 N-terminal endopeptidase activity; serine protease of subtilisin family; involved in protein degradation in vacuole; required for full protein degradation during sporulation; activity inhibited by Pbi2p; protein abundance increases in response to DNA replication stress; targeted to vacuole via Vps10p-dependent endosomal vacuolar protein sorting pathway and via A…	Increased signal in peroxisomes		More
PST2	YDR032C	FMN-dependent NAD(P)H:quinone oxidoreductase; induced by oxidative stress in a Yap1p dependent manner; the authentic, non-tagged protein is detected in highly purified mitochondria in high-throughput studies; protein abundance increases in response to DNA replication stress; PST2 has a paralog, RFS1, that arose from the whole genome duplication	Increased signal in peroxisomes
PTK1	YKL198C	Putative serine/threonine protein kinase; regulates spermine uptake; involved in polyamine transport; possible mitochondrial protein; PTK1 has a paralog, PTK2, that arose from the whole genome duplication	Reduced signal in peroxisomes	Reduced signal in peroxisomes
PUT2	YHR037W	Delta-1-pyrroline-5-carboxylate dehydrogenase; nuclear-encoded mitochondrial protein involved in utilization of proline as sole nitrogen source; deficiency of human homolog ALDH4A1 causes type II hyperprolinemia (HPII), an autosomal recessive inborn error of metabolism; human homolog ALDH4A1 can complement yeast null mutant	Increased signal in peroxisomes		Enlarged, more
RAD2	YGR258C	Single-stranded DNA endonuclease; cleaves single-stranded DNA during nucleotide excision repair to excise damaged DNA; subunit of Nucleotide Excision Repair Factor 3 (NEF3); homolog of human XPG protein	Increased signal in peroxisomes
RAD55	YDR076W	Protein that stimulates strand exchange; stimulates strand exchange by stabilizing the binding of Rad51p to single-stranded DNA; involved in the recombinational repair of double-strand breaks in DNA during vegetative growth and meiosis; forms heterodimer with Rad57p	Reduced signal in peroxisomes
RCF2	YNR018W	Cytochrome c oxidase subunit; has a role in assembly of respiratory supercomplexes; similar to Rcf1p, and either Rcf1p or Rcf2p is required for late-stage assembly of the Cox12p and Cox13p subunits and for cytochrome c oxidase activity; associates with the cytochrome c oxidase - cytochrome bc1 supercomplex; null mutant accumulates reactive oxygen species; member of the conserved hypoxia induced g…	Increased signal in peroxisomes	Increased signal in peroxisomes
RCR1	YBR005W	Plasma membrane (PM) ubiquitin ligase-substrate adaptor; involved in cell wall chitin deposition; ubiquitinates and down-regulates chitin synthase Chs3p abundance at PM via calcineurin/Crz1 signaling pathway which regulates RCR1 expression; delivered to PM by exomer complex using novel PM sorting motif; RCR1 has a paralog, RCR2, that arose from the whole genome duplication	Increased signal in peroxisomes
REE1	YJL217W	Cytoplasmic protein involved in the regulation of enolase (ENO1); mRNA expression is induced by calcium shortage, copper deficiency (via Mac1p) and the presence of galactose (via Gal4p); mRNA expression is also regulated by the cell cycle	Increased signal in peroxisomes
RER1	YCL001W	Protein involved in retention of membrane proteins; including Sec12p, in the ER; localized to Golgi; functions as a retrieval receptor in returning membrane proteins to the ER	Reduced signal in peroxisomes	Reduced signal in peroxisomes	More
REV3	YPL167C	Catalytic subunit of DNA polymerase zeta (pol zeta); involved in translesion synthesis during post-replication repair; required for mutagenesis induced by DNA damage; involved in double-strand break repair; may be involved in meiosis; forms a complex with Rev7p, Pol31p and Pol32p	Reduced signal in peroxisomes
RGA2	YDR379W	GTPase-activating protein for polarity-establishment protein Cdc42p; implicated in control of septin organization, pheromone response, and haploid invasive growth; regulated by Pho85p and Cdc28p; RGA2 has a paralog, RGA1, that arose from the whole genome duplication	Increased signal in peroxisomes
RIM1	YCR028C-A	ssDNA-binding protein essential for mitochondrial genome maintenance; involved in mitochondrial DNA replication; stimulates utilization by Mip1p DNA polymerase of RNA primers synthesized by Rpo41p	Increased signal in peroxisomes			Fragmented
RIX7	YLL034C	Putative ATPase of the AAA family; required for export of pre-ribosomal large subunits from the nucleus; distributed between the nucleolus, nucleoplasm, and nuclear periphery depending on growth conditions	Reduced signal in peroxisomes
RLF2	YPR018W	Largest subunit (p90) of the Chromatin Assembly Complex (CAF-1); chromatin assembly by CAF-1 is important for multiple processes including histone H3/H4 tetramerization, silencing at telomeres, mating type loci and rDNA, maintenance of kinetochore structure, deactivation of DNA damage checkpoint after DNA repair, chromatin dynamics during transcription, and repression of divergent noncoding trans…	Increased signal in peroxisomes
ROY1	YMR258C	GTPase inhibitor with similarity to F-box proteins; inhibits Ypt52p GTPase activity by preventing Ypt52p from binding GTP; involved in regulating intracellular trafficking; physically interacts with Skp1p	Reduced signal in peroxisomes	Reduced signal in peroxisomes
RPL23A	YBL087C	Ribosomal 60S subunit protein L23A; homologous to mammalian ribosomal protein L23 and bacterial L14; RPL23A has a paralog, RPL23B, that arose from the whole genome duplication	Increased signal in peroxisomes
RPL34A	YER056C-A	Ribosomal 60S subunit protein L34A; homologous to mammalian ribosomal protein L34, no bacterial homolog; RPL34A has a paralog, RPL34B, that arose from the whole genome duplication	Increased signal in peroxisomes		More
RPL6A	YML073C	Ribosomal 60S subunit protein L6A; N-terminally acetylated; binds 5.8S rRNA; homologous to mammalian ribosomal protein L6, no bacterial homolog; RPL6A has a paralog, RPL6B, that arose from the whole genome duplication	Reduced signal in peroxisomes		Less
RPL7B	YPL198W	Ribosomal 60S subunit protein L7B; required for processing of 27SA3 pre-rRNA to 27SB pre-rRNA during assembly of large ribosomal subunit; depletion leads to a turnover of pre-rRNA; contains a conserved C-terminal Nucleic acid Binding Domain (NDB2); binds to Domain II of 25S and 5.8S rRNAs; homologous to mammalian ribosomal protein L7 and bacterial L30; RPL7B has a paralog, RPL7A, that arose from …	Increased signal in peroxisomes
RPN5	YDL147W	Subunit of the CSN and 26S proteasome lid complexes; similar to mammalian p55 subunit and to another S. cerevisiae regulatory subunit, Rpn7p; Rpn5p is an essential protein; the COP9 signalosome is also known as the CSN	Increased signal in peroxisomes
RPS10B	YMR230W	Protein component of the small (40S) ribosomal subunit; homologous to mammalian ribosomal protein S10, no bacterial homolog; RPS10B has a paralog, RPS10A, that arose from the whole genome duplication; mutations in the human homolog associated with Diamond-Blackfan anemia	Reduced signal in peroxisomes
RPS14B	YJL191W	Protein component of the small (40S) ribosomal subunit; required for ribosome assembly and 20S pre-rRNA processing; mutations confer cryptopleurine resistance; homologous to mammalian ribosomal protein S14 and bacterial S11; RPS14B has a paralog, RPS14A, that arose from the whole genome duplication	Reduced signal in peroxisomes		More
RPS27B	YHR021C	Protein component of the small (40S) ribosomal subunit; homologous to mammalian ribosomal protein S27, no bacterial homolog; RPS27B has a paralog, RPS27A, that arose from the whole genome duplication	Reduced signal in peroxisomes
RQC1	YDR333C	Component of the ribosome quality control complex (RQC); RQC (Rqc1p-Rkr1p-Rqc2p-Cdc48p-Npl4p-Ufd1p) is a ribosome-bound complex required for the degradation of polypeptides arising from stalled translation; required along with Rkr1p for recruitment of the Cdc48p-Npl4p-Ufd1p AAA ATPase complex to the RQC	Increased signal in peroxisomes
RRG1	YDR065W	Protein of unknown function; required for efficient 5' processing of mitochondrial tRNAs, for respiratory growth and mitochondrial genome maintenance; required for vacuolar acidification; localizes to the matrix side of the inner mitochondrial membrane	Increased signal in peroxisomes	Increased signal in peroxisomes	More
RSM18	YER050C	Mitochondrial ribosomal protein of the small subunit; has similarity to E. coli S18 ribosomal protein	Increased signal in peroxisomes		More
RSM24	YDR175C	Mitochondrial ribosomal protein of the small subunit	Increased signal in peroxisomes
RSM27	YGR215W	Mitochondrial ribosomal protein of the small subunit	Increased signal in peroxisomes		More
RVS161	YCR009C	Amphiphysin-like lipid raft protein; N-BAR domain protein that interacts with Rvs167p and regulates polarization of the actin cytoskeleton, endocytosis, cell polarity, cell fusion and viability following starvation or osmotic stress	Reduced signal in peroxisomes		Less
SAN1	YDR143C	Ubiquitin-protein ligase; role in proteasome-dependent degradation of aberrant nuclear proteins; targets substrates with regions of exposed hydrophobicity; contains intrinsically disordered regions involved in substrate recognition; prefers a window of exposed hydrophobicity that causes a particular level of protein insolubility, suggesting that San1p evolved to target highly aggregation-prone pr…	Increased signal in peroxisomes
SCS7	YMR272C	Sphingolipid alpha-hydroxylase; functions in the alpha-hydroxylation of sphingolipid-associated very long chain fatty acids, has both cytochrome b5-like and hydroxylase/desaturase domains, not essential for growth	Reduced signal in peroxisomes
SER2	YGR208W	Phosphoserine phosphatase of the phosphoglycerate pathway; involved in serine and glycine biosynthesis, expression is regulated by the available nitrogen source	Increased signal in peroxisomes
SFH5	YJL145W	Unusual phosphatidylinositol transfer protein (PITP) that binds heme; similar to Sec14p; founding member of conserved class of fungal hemoproteins; exhibits PI- but not PC-transfer activity; localizes to peripheral endoplasmic reticulum, cytosol, and microsomes; partially relocalizes to plasma membrane upon DNA replication stress	Increased signal in peroxisomes
SHE3	YBR130C	Protein adaptor between Myo4p and the She2p-mRNA complex; part of the mRNA localization machinery that restricts accumulation of certain proteins to the bud; also required for cortical ER inheritance	Reduced signal in peroxisomes	Reduced signal in peroxisomes
SHH4	YLR164W	Putative alternate subunit of succinate dehydrogenase (SDH); mitochondrial inner membrane protein; genetic interaction with SDH4 suggests that Shh4p can function as a functional SDH subunit; a fraction copurifies with SDH subunit Sdh3p; expression induced by nitrogen limitation in a GLN3, GAT1-dependent manner; Shh4p has greater similarity to human SDHD (subunit D of SDH, implicated in paragangli…	Increased signal in peroxisomes
SKY1	YMR216C	SR protein kinase (SRPK); involved in mRNA 3' splice site recognition with Prp8p and Cdc40p; phosphorylates one or more SR dipeptides on mRNA export factors Npl3p and Gbp2p to stimulate cytoplasmic release of mRNA and Mtr10p-mediated nuclear reimport; component of stress granules that regulates granule disassembly during recovery from stress; modulates cation uptake and homeostasis through membra…	Increased signal in peroxisomes
SLM4	YBR077C	Subunit of EGO/GSE complex; vacuolar/endosomal membrane-associated EGO/GSE complex regulates exit from rapamycin-induced growth arrest, stimulating microautophagy and sorting of Gap1p from endosome to plasma membrane; essential for integrity and function of EGO; targeted to vacuole via AP-3 pathway; gene exhibits synthetic genetic interaction with MSS4	Increased signal in peroxisomes
SMF2	YHR050W	Divalent metal ion transporter involved in manganese homeostasis; has broad specificity for di-valent and tri-valent metals; post-translationally regulated by levels of metal ions; member of the Nramp family of metal transport proteins	Reduced signal in peroxisomes
SML1	YML058W	Ribonucleotide reductase inhibitor; involved in regulating dNTP production; regulated by Mec1p and Rad53p during DNA damage and S phase; SML1 has a paralog, DIF1, that arose from the whole genome duplication	Increased signal in peroxisomes
SMY2	YBR172C	GYF domain protein; involved in COPII vesicle formation; regulates Cdc48p function in transcription stress response; interacts with the Sec23p/Sec24p subcomplex; overexpression suppresses the temperature sensitivity of a myo2 mutant; homologous to human GIGYF1 and GIGYF2; similar to S. pombe Mpd2; SMY2 has a paralog, SYH1, that arose from the whole genome duplication	Increased signal in peroxisomes
SNA3	YJL151C	Protein involved in efficient MVB sorting of proteins to the vacuole; may function as an RSP5 adapter protein for MVB cargos; integral membrane protein localized to vacuolar intralumenal vesicles	Increased signal in peroxisomes
SNA4	YDL123W	Protein of unknown function; localized to the vacuolar outer membrane; predicted to be palmitoylated	Increased signal in peroxisomes
SNC1	YAL030W	Vesicle membrane receptor protein (v-SNARE); involved in the fusion between Golgi-derived secretory vesicles with the plasma membrane; proposed to be involved in endocytosis; member of the synaptobrevin/VAMP family of R-type v-SNARE proteins; SNC1 has a paralog, SNC2, that arose from the whole genome duplication	Reduced signal in peroxisomes
SNC2	YOR327C	Vesicle membrane receptor protein (v-SNARE); involved in the fusion between Golgi-derived secretory vesicles with the plasma membrane; Snc2p levels regulated by Vps45p; member of the synaptobrevin/VAMP family of R-type v-SNARE proteins; SNC2 has a paralog, SNC1, that arose from the whole genome duplication	Reduced signal in peroxisomes
SNT2	YGL131C	Subunit of Snt2C complex, RING finger ubiquitin ligase (E3); physically associates with Ecm5p and Rpd3p; along with Ecm5p, recruits Rpd3p to small number of promoters; colocalizes with Ecm5p, independently of Rpd3p, to promoters of stress response genes upon oxidative stress; involved in ubiquitination, degradation of excess histones; interacts with Ubc4p; role in regulating genes encoding amine …	Increased signal in peroxisomes
SNZ2	YNL333W	Protein involved in thiamine and pyridoxine biosynthesis; member of a stationary phase-induced gene family where transcriptional induction precedes the diauxic shift; induced in the absence of thiamin in a Thi2/3p-dependent manner and repressed in its presence; forms a co-regulated gene pair with SNO2; interacts with Thi11p; paralog of SNZ1 and SNZ3	Reduced signal in peroxisomes
SOA1	YIL166C	Sulfonate and inorganic sulfur transporter; low affinity sulfate, high affinity sulfite, thiosulfite and major sulfonate transporter; functions as a an H+ symporter; similar to the allantoate permease (Dal5p) subfamily of the major facilitator superfamily; mRNA expression is elevated by sulfur limitation; non-essential gene	Reduced signal in peroxisomes
SPA2	YLL021W	Component of the polarisome; functions in actin cytoskeletal organization during polarized growth; acts as a scaffold for Mkk1p and Mpk1p cell wall integrity signaling components; potential Cdc28p substrate; coding sequence contains length polymorphisms in different strains; SPA2 has a paralog, SPH1, that arose from the whole genome duplication	Reduced signal in peroxisomes
SPG1	YGR236C	Protein required for high temperature survival during stationary phase; not required for growth on nonfermentable carbon sources; the authentic, non-tagged protein is detected in highly purified mitochondria in high-throughput studies	Increased signal in peroxisomes
SPT3	YDR392W	Subunit of the SAGA and SAGA-like transcriptional regulatory complexes; interacts with Spt15p to activate transcription of some RNA polymerase II-dependent genes, also functions to inhibit transcription at some promoters; role in preventing L-A mycovirus pathogenesis; relocalizes to the cytosol in response to hypoxia	Reduced signal in peroxisomes
SPT8	YLR055C	Subunit of the SAGA transcriptional regulatory complex; not present in SAGA-like complex SLIK/SALSA; required for SAGA-mediated inhibition at some promoters	Reduced signal in peroxisomes
SSA1	YAL005C	ATPase involved in protein folding and NLS-directed nuclear transport; member of HSP70 family; required for ubiquitin-dependent degradation of short-lived proteins; forms chaperone complex with Ydj1p; localized to nucleus, cytoplasm, cell wall; 98% identical to paralog Ssa2p with different functional specificity in propagation of yeast [URE3] prions, vacuolar-mediated degradations of gluconeogene…	Increased signal in peroxisomes
STI1	YOR027W	Evolutionarily-conserved Hsp90 cochaperone; regulates spatial organization of amyloid-like proteins in the cytosol, thereby buffering the proteotoxicity caused by amyloid-like proteins; interacts with the Ssa group of the cytosolic Hsp70 chaperones and activates Ssa1p ATPase activity; interacts with Hsp90 chaperones and inhibits their ATPase activity; homolog of mammalian Hop	Reduced signal in peroxisomes
SUR2	YDR297W	Sphinganine C4-hydroxylase; catalyses the conversion of sphinganine to phytosphingosine in sphingolipid biosyntheis	Increased signal in peroxisomes
SWE1	YJL187C	Protein kinase that regulates the G2/M transition; negative regulator of the Cdc28p kinase; morphogenesis checkpoint kinase; positive regulator of sphingolipid biosynthesis via Orm2p; phosphorylates a tyrosine residue in the N-terminus of Hsp90 in a cell-cycle associated manner, thus modulating the ability of Hsp90 to chaperone a selected clientele; localizes to the nucleus and to the daughter si…	Increased signal in peroxisomes	Increased signal in peroxisomes	More
SXM1	YDR395W	Nuclear transport factor (karyopherin); involved in protein transport between the cytoplasm and nucleoplasm; similar to Nmd5p, Cse1p, Lph2p, and the human cellular apoptosis susceptibility protein, CAS1	Increased signal in peroxisomes
SYT1	YPR095C	Guanine nucleotide exchange factor (GEF) for Arf proteins; promotes activation of Arl1p, which recruits Imh1p to the Golgi; involved in vesicular transport; member of the Sec7-domain family; contains a PH domain	Increased signal in peroxisomes
TAH1	YCR060W	Component of conserved R2TP complex (Rvb1-Rvb2-Tah1-Pih1); R2TP complex interacts with Hsp90 (Hsp82p and Hsc82p) to mediate assembly of large protein complexes such as box C/D snoRNPs and RNA polymerase II; contains a single TPR domain with at least two TPR motifs; plays a role in determining prion variants	Reduced signal in peroxisomes	Reduced signal in peroxisomes
TCO89	YPL180W	Subunit of TORC1 (Tor1p or Tor2p-Kog1p-Lst8p-Tco89p); regulates global H3K56ac; TORC1 complex regulates growth in response to nutrient availability; cooperates with Ssd1p in the maintenance of cellular integrity; deletion strains are hypersensitive to rapamycin	Increased signal in peroxisomes
THI21	YPL258C	Hydroxymethylpyrimidine (HMP) and HMP-phosphate kinase; involved in thiamine biosynthesis; member of a gene family with THI20 and THI22; functionally redundant with Thi20p	Reduced signal in peroxisomes
TIR1	YER011W	Cell wall mannoprotein; expression is downregulated at acidic pH and induced by cold shock and anaerobiosis; abundance is increased in cells cultured without shaking; member of the Srp1p/Tip1p family of serine-alanine-rich proteins	Increased signal in peroxisomes
TOM7	YNL070W	Component of the TOM (translocase of outer membrane) complex; responsible for recognition and initial import steps for all mitochondrially directed proteins; promotes assembly and stability of the TOM complex	Increased signal in peroxisomes	Increased signal in peroxisomes
TOM70	YNL121C	Component of the TOM (translocase of outer membrane) complex; involved in the recognition and initial import steps for all mitochondrially-directed proteins, acting as a receptor for incoming precursor proteins; moonlighting role as a transcriptional regulator of mitochondrial proteins; age-dependent reduction in Tom70p results in mitochondrial dysfunction, a hallmark of aging; localizes to mitoc…		Increased signal in peroxisomes
TOM71	YHR117W	Mitochondrial outer membrane protein; probable minor component of the TOM (translocase of outer membrane) complex responsible for recognition and import of mitochondrially directed proteins; TOM71 has a paralog, TOM70, that arose from the whole genome duplication	Increased signal in peroxisomes	Increased signal in peroxisomes	More
TOS3	YGL179C	Protein kinase; related to and functionally redundant with Elm1p and Sak1p for the phosphorylation and activation of Snf1p; localizes to cytosol and peroxisomes; functionally orthologous to LKB1, a mammalian kinase associated with Peutz-Jeghers cancer-susceptibility syndrome; TOS3 has a paralog, SAK1, that arose from the whole genome duplication	Increased signal in peroxisomes
TPM2	YIL138C	Minor isoform of tropomyosin; binds to and stabilizes actin cables and filaments, which direct polarized cell growth and the distribution of several organelles; appears to have distinct and also overlapping functions with Tpm1p; TPM2 has a paralog, TPM1, that arose from the whole genome duplication	Reduced signal in peroxisomes
TPS2	YDR074W	Phosphatase subunit of the trehalose-6-P synthase/phosphatase complex; involved in the synthesis of storage carbohydrate trehalose; positive regulator of autophagy involved in the dephosphorylation of Rim15p leading to ATG8 induction; expression is induced by stress conditions and repressed by the Ras-cAMP pathway; protein abundance increases in response to DNA replication stress	Increased signal in peroxisomes
TRM7	YBR061C	2'-O-ribose methyltransferase; methylates the 2'-O-ribose of tRNA-Phe, tRNA-Trp, and tRNA-Leu at positions C32 and N34 of tRNA anticodon loop; crucial biological role likely modification of tRNA-Phe; interacts with Trm732p and Rtt10p in 2'-O-methylation of C32 and N34 substrate tRNAs, respectively; yeast null mutant can be functionally complemented by human FTSJ1, mutations in which have been imp…	Increased signal in peroxisomes
TRM732	YMR259C	Protein involved in 2'-O-methylation of C32 of substrate tRNAs; interacts with 2'-O-ribose methyltransferase Trm7p; green fluorescent protein (GFP)-fusion protein localizes to the cytoplasm; non-essential gene; yeast null mutant can be functionally complemented by human THADA, mutations in which have been implicated in epithelial thyroid adenomas, type 2 diabetes, and polycystic ovary syndrome (P…	Reduced signal in peroxisomes
TRS120	YDR407C	Component of transport protein particle (TRAPP) complex II; TRAPPII is a multimeric guanine nucleotide-exchange factor for the GTPase Ypt1p, regulating intra-Golgi and endosome-Golgi traffic	Reduced signal in peroxisomes		Less
TUF1	YOR187W	Mitochondrial translation elongation factor Tu (EF-Tu); involved in fundamental pathway of mtDNA homeostasis; comprises both GTPase and guanine nucleotide exchange factor activities, while these activities are found in separate proteins in S. pombe and humans; rare mutations in human mitochondrial elongation factor Tu (EFTu) associated with severe lactic acidosis, rapidly progressive fatal enceph…	Increased signal in peroxisomes
UBC13	YDR092W	E2 ubiquitin-conjugating enzyme; involved in the error-free DNA postreplication repair pathway; interacts with Mms2p to assemble ubiquitin chains at the Ub Lys-63 residue; DNA damage triggers redistribution from the cytoplasm to the nucleus	Reduced signal in peroxisomes
UBP12	YJL197W	Ubiquitin-specific protease; cleaves ubiquitin from ubiquitinated proteins; present in the nucleus and cytoplasm	Increased signal in peroxisomes
UBP3	YER151C	Ubiquitin-specific protease that cleaves Ub-protein fusions; interacts with cofactor Bre5p to regulate transport between ER and Golgi, deubiquitinating COPII and COPI proteins, Sec23p and Sec27p; mediates steady-state retention of Golgi membrane proteins with Bre5p; phosphorylation (S695) by Hog1p regulates transcriptional activation by osmostress; inhibits Ras/PKA signaling through Ira2p; inhibi…	Reduced signal in peroxisomes
UBP5	YER144C	Putative ubiquitin-specific protease; concentrates at the bud neck; UBP5 has a paralog, DOA4, that arose from the whole genome duplication	Increased signal in peroxisomes
UPS3	YDR185C	Mitochondrial protein of unknown function; similar to Ups1p and Ups2p which are involved in regulation of mitochondrial cardiolipin and phosphatidylethanolamine levels; null is viable but interacts synthetically with ups1 and ups2 mutations; UPS3 has a paralog, UPS2, that arose from the whole genome duplication	Increased signal in peroxisomes	Increased signal in peroxisomes	More
VAB2	YEL005C	Subunit of the BLOC-1 complex involved in endosomal maturation; interacts with Vps21p-GFP; has potential role in vacuolar function, as suggested by its ability to bind Vac8p; likely member of; Vab2p-GFP-fusion localizes to cytoplasm in punctate pattern	Increased signal in peroxisomes
VAM6	YDL077C	Guanine nucleotide exchange factor for the GTPase Gtr1p; subunit of the HOPS endocytic tethering complex; vacuole membrane protein; functions as a Rab GTPase effector, interacting with both GTP- and GDP-bound conformations of Ypt7p; facilitates tethering and promotes membrane fusion events at the late endosome and vacuole; required for both membrane and protein trafficking; component of vacuole-m…	Increased signal in peroxisomes	Increased signal in peroxisomes		Altered
VID22	YLR373C	G-quadruplex (G4) DNA binding protein; maintains genome integrity by promoting the stability of G4-DNA regions; involved in nucleosome displacement during double-strand break repair; involved in fructose-1,6-bisphosphatase (FBPase) transport from the cytosol to Vid (vacuole import and degradation) vesicles during degradation; glycosylated integral membrane protein of the plasma membrane; localize…	Increased signal in peroxisomes
VIK1	YPL253C	Protein that forms a kinesin-14 heterodimeric motor with Kar3p; localizes Kar3p at mitotic spindle poles; has a structure similar to a kinesin motor domain but lacks an ATP-binding site and is catalytically inactive; binds microtubules; required for sister chromatid cohesion; VIK1 has a paralog, CIK1, that arose from the whole genome duplication	Reduced signal in peroxisomes
VMA21	YGR105W	Integral membrane protein required for V-ATPase function; not actual component of vacuolar H+-ATPase (V-ATPase) complex; diverged ortholog of human VMA21/XMEA (X-linked Myopathy with Excessive Autophagy); functions in assembly of V-ATPase; localizes to endoplasmic reticulum (ER)	Increased signal in peroxisomes
VPS1	YKR001C	Dynamin-like GTPase required for vacuolar sorting; promotes fission of retrograde transport carriers from endosome; also involved in actin cytoskeleton organization, endocytosis, late Golgi-retention of some proteins, regulation of peroxisome biogenesis	Reduced signal in peroxisomes	Reduced signal in peroxisomes	One big PO per cell
WSS1	YHR134W	SUMO-ligase and SUMO-targeted metalloprotease; involved in DNA repair; removes DNA-protein crosslinks at stalled replication forks during replication of damaged DNA; clears chromatin-bound sumoylated proteins; localizes to single spot on nuclear periphery of mother cells but not daughters; exhibits vacuolar localization upon genotoxic stress; activated by DNA binding; member of minigluzincins pro…	Reduced signal in peroxisomes
XKS1	YGR194C	Xylulokinase; converts D-xylulose and ATP to xylulose 5-phosphate and ADP; rate limiting step in fermentation of xylulose; required for xylose fermentation by recombinant S. cerevisiae strains	Reduced signal in peroxisomes
YAR1	YPL239W	Nucleocytoplasmic shuttling assembly chaperone; co-translationally associates with nascent Rps3p in the cytoplasm and delivers it to pre-ribosomal subunits in the nucleus; required for 40S ribosomal subunit nuclear export, biogenesis and adaptation to osmotic and oxidative stress; contains ankyrin-repeats; expression repressed by heat shock	Reduced signal in peroxisomes
YBL071C	YBL071C	Putative protein of unknown function; conserved among S. cerevisiae strains; YBL071C is not an essential gene	Increased signal in peroxisomes
YBR220C	YBR220C	Putative protein of unknown function; YBR220C is not an essential gene	Increased signal in peroxisomes
YBR224W	YBR224W	Dubious open reading frame; unlikely to encode a functional protein, based on available experimental and comparative sequence data; partially overlaps the verified gene TDP1	Increased signal in peroxisomes
YBR300C	YBR300C	Dubious open reading frame; unlikely to encode a functional protein, based on available experimental and comparative sequence data; partially overlaps the verified gene YBR301W; YBR300C is not an essential gene	Increased signal in peroxisomes
YCK1	YHR135C	Palmitoylated plasma membrane-bound casein kinase I (CK1) isoform; shares redundant functions with Yck2p in morphogenesis, proper septin assembly, endocytic trafficking, and glucose sensing; stabilized by Sod1p binding in the presence of glucose and oxygen, causing glucose repression of respiratory metabolism; involved in the phosphorylation and regulation of glucose sensor Rgt2p; YCK1 has a para…	Increased signal in peroxisomes
YCR001W	YCR001W	Putative protein of unknown function; conserved among S. cerevisiae strains; YCR001W is not an essential gene	Reduced signal in peroxisomes
YDL118W	YDL118W	Dubious open reading frame, unlikely to encode a protein; overlaps almost completely with YDL119C; mutations that would affect both YDL118W and YDL119C confer defective telomere maintenance and are synthetically sick or lethal with alpha-synuclein	Increased signal in peroxisomes
YDR048C	YDR048C	Dubious open reading frame; unlikely to encode a functional protein, based on available experimental and comparative sequence data; partially overlaps ORF VMS1/YDR049W	Increased signal in peroxisomes
YDR061W	YDR061W	Protein with similarity to ABC transporter family members; lacks predicted membrane-spanning regions; transcriptionally activated by Yrm1p along with genes involved in multidrug resistance	Increased signal in peroxisomes
YDR094W	YDR094W	Dubious open reading frame; unlikely to encode a functional protein, based on available experimental and comparative sequence data; partially overlaps verified ORF DNF2/YDR093W	Increased signal in peroxisomes
YDR169C-A	YDR169C-A	Putative protein of unknown function; identified by fungal homology and RT-PCR	Increased signal in peroxisomes
YDR433W	YDR433W	Dubious open reading frame; unlikely to encode a functional protein, based on available experimental and comparative sequence data	Increased signal in peroxisomes
YEL045C	YEL045C	Dubious open reading frame; unlikely to encode a functional protein, based on available experimental and comparative sequence data; deletion gives MMS sensitivity, growth defect under alkaline conditions, less than optimal growth upon citric acid stress	Reduced signal in peroxisomes
YFH1	YDL120W	Mitochondrial matrix iron chaperone; oxidizes and stores iron; interacts with Isu1p to promote Fe-S cluster assembly; mutation results in multiple Fe/S-dependent enzyme deficiencies; human frataxin homolog FXN is mutated in Friedrich's ataxia; human FTL gene can complement yeast yfh1 null mutant	Reduced signal in peroxisomes
YGL152C	YGL152C	Dubious open reading frame; unlikely to encode a functional protein, based on available experimental and comparative sequence data; partially overlaps the verified ORF PEX14/YGL153W	Reduced signal in peroxisomes		Less
YGL199C	YGL199C	Dubious open reading frame; unlikely to encode a functional protein, based on available experimental and comparative sequence data; partially overlaps the verified ORF YIP4/YGL198W	Increased signal in peroxisomes	Increased signal in peroxisomes	More
YGL214W	YGL214W	Dubious open reading frame; unlikely to encode a functional protein, based on available experimental and comparative sequence data; deletion mutation phenotype is likely due to the overlapping verified ORF SKI8/YGL213C	Reduced signal in peroxisomes
YGL218W	YGL218W	Dubious open reading frame; unlikely to encode a functional protein, based on available experimental and comparative sequence data; not conserved in closely related Saccharomyces species; 93% of ORF overlaps the verified gene MDM34; deletion in cyr1 mutant results in loss of stress resistance	Reduced signal in peroxisomes	Reduced signal in peroxisomes	Less
YGR127W	YGR127W	Protein involved in heme trafficking to the nucleus; expression is regulated by Msn2p/Msn4p, indicating possible role in stress response; localizes to cytosol and peroxisomes	Increased signal in peroxisomes
YGR130C	YGR130C	Component of the eisosome with unknown function; GFP-fusion protein localizes to the cytoplasm; specifically phosphorylated in vitro by mammalian diphosphoinositol pentakisphosphate (IP7)	Increased signal in peroxisomes
YGR201C	YGR201C	Putative protein of unknown function	Increased signal in peroxisomes
YGR237C	YGR237C	Putative protein of unknown function; green fluorescent protein (GFP)-fusion protein localizes to the cytoplasm	Reduced signal in peroxisomes
YHL026C	YHL026C	Putative protein of unknown function; transcriptionally regulated by Upc2p via an upstream sterol response element; SWAT-GFP fusion protein localizes to the cell periphery, while mCherry fusion localizes to both the cell periphery and vacuole; YHL026C is not an essential gene; in 2005 the start site was moved 141 nt upstream (see Locus History)	Increased signal in peroxisomes		Enlarged
PAL2	YHR097C	Protein involved in clathrin-mediated endocytosis; green fluorescent protein (GFP)-fusion protein localizes to the cytoplasm and the nucleus; YHR097C has a paralog, PAL1, that arose from the whole genome duplication	Increased signal in peroxisomes
YHR210C	YHR210C	Putative aldose 1-epimerase superfamily protein; non-essential gene; highly expressed under anaeorbic conditions	Increased signal in peroxisomes		More
YIP4	YGL198W	Protein that interacts with Rab GTPases; localized to late Golgi vesicles; computational analysis of large-scale protein-protein interaction data suggests a possible role in vesicle-mediated transport	Increased signal in peroxisomes		More
YKL169C	YKL169C	Dubious open reading frame; unlikely to encode a functional protein, based on available experimental and comparative sequence data; partially overlaps the verified gene MRPL38	Increased signal in peroxisomes
YLL056C	YLL056C	NADH-dependent aldehyde reductase; reduces many aldehyde compounds including glycolaldehyde, formaldehyde and furfural; transcription unregulated by furfural, 5-hydroxymethylfurfural (HMF) and the mycotoxin patulin; expression increased by multidrug resistance transcription factors Yrm1p and Yrr1p; member of atypical subgroup 7 of the short-chain dehydrogenase/reductase (SDR) family; localizes to…	Reduced signal in peroxisomes
YLR001C	YLR001C	Putative protein of unknown function; the authentic, non-tagged protein is detected in highly purified mitochondria in high-throughput studies; predicted to be palmitoylated	Reduced signal in peroxisomes
YLR046C	YLR046C	Putative membrane protein; member of the fungal lipid-translocating exporter (LTE) family of proteins; transcription is activated by paralogous transcription factors Yrm1p and Yrr1p along with genes involved in multidrug resistance; YLR046C has a paralog, RTA1, that arose from the whole genome duplication	Increased signal in peroxisomes
GID11	YLR149C	Substrate receptor of the glucose-induced degradation-deficient (GID) complex that targets gluconeogenic enzymes for proteasomal degradation upon switch from ethanol to glucose as a carbon source; overexpression causes a cell cycle delay or arrest; null mutation results in a decrease in plasma membrane electron transport; protein abundance increases in response to DNA replication stress	Reduced signal in peroxisomes		Less
YLR460C	YLR460C	Member of the quinone oxidoreductase family; up-regulated in response to the fungicide mancozeb; possibly up-regulated by iodine	Increased signal in peroxisomes
YML003W	YML003W	Truncated 5' end of YML002W; in many strains, YML002W is continuous with YML003W, and is predicted to encode a single protein of 1090 aa with a full-length VPS9 domain; in strains S288C, W303, and CEN.PK, a single thymine residue is deleted near the 3' end of YML003W at ChrXIII:264337, causing a frameshift and premature stop codon, truncating YML003W	Increased signal in peroxisomes
YMR253C	YMR253C	Putative membrane protein, involved in salt tolerance; green fluorescent protein (GFP)-fusion protein localizes to the cytoplasm in a punctate pattern; YMR253C is not an essential gene	Reduced signal in peroxisomes
Mpf1	YNL144C	Putative protein of unknown function; non-tagged protein is detected in highly purified mitochondria in high-throughput studies; contains a PH domain and binds phosphatidylinositols and phosphatidylethanolamine in a large-scale study; YNL144C has a paralog, YHR131C, that arose from the whole genome duplication	Increased signal in peroxisomes	Increased signal in peroxisomes
YNL171C	YNL171C	Dubious open reading frame; unlikely to encode a functional protein, based on available experimental and comparative sequence data	Reduced signal in peroxisomes
YNL276C	YNL276C	Dubious open reading frame; unlikely to encode a functional protein, based on available experimental and comparative sequence data; overlaps the verified gene MET2/YNL277W	Increased signal in peroxisomes
YNL320W	YNL320W	Putative protein of unknown function; the authentic, non-tagged protein is detected in highly purified mitochondria in high-throughput studies	Increased signal in peroxisomes
YNR014W	YNR014W	Putative protein of unknown function; expression is cell-cycle regulated, Azf1p-dependent, and heat-inducible; YNR014W has a paralog, YMR206W, that arose from the whole genome duplication	Reduced signal in peroxisomes
CRS5	YOR031W	Copper-binding metallothionein; required for wild-type copper resistance	Reduced signal in peroxisomes
YOR072W	YOR072W	Putative protein of unknown function; conserved across S. cerevisiae strains; partially overlaps the dubious gene YOR072W-A; diploid deletion strains are methotrexate, paraquat and wortmannin sensitive	Increased signal in peroxisomes
YPL150W	YPL150W	Protein kinase of unknown cellular role; binds phosphatidylinositols and cardiolipin in a large-scale study	Increased signal in peroxisomes
YPL197C	YPL197C	Dubious open reading frame; unlikely to encode a functional protein, based on available experimental and comparative sequence data; partially overlaps the ribosomal gene RPL7B	Increased signal in peroxisomes
YPP1	YGR198W	Cargo-transport protein involved in endocytosis; interacts with phosphatidylinositol-4-kinase Stt4p; is required, along with Efr3p, for the assembly and recruitment of multiple copies of the kinase into phosphoinositide kinase (PIK) patches at the plasma membrane; positively regulates Stt4p; GFP-fusion protein localizes to the cytoplasm; YGR198W is an essential gene	Increased signal in peroxisomes
YPR039W	YPR039W	Dubious open reading frame; unlikely to encode a functional protein, based on available experimental and comparative sequence data; partially overlaps the verified non essential genes ERV2/YPR037C and TIP41/YPR040W	Increased signal in peroxisomes
YPT53	YNL093W	Stress-induced Rab family GTPase; required for vacuolar protein sorting and endocytosis; involved in ionic stress tolerance; similar to Vps21p and Ypt52p; functional homolog of Vps21p; mammalian Rab5 homolog; YPT53 has a paralog, VPS21, that arose from the whole genome duplication	Increased signal in peroxisomes
YRF1-6	YNL339C	Helicase encoded by the Y' element of subtelomeric regions; highly expressed in the mutants lacking the telomerase component TLC1; potentially phosphorylated by Cdc28p	Increased signal in peroxisomes
YSC83	YHR017W	Non-essential mitochondrial protein of unknown function; mRNA induced during meiosis, peaking between mid to late prophase of meiosis I; similar to S. douglasii YSD83	Increased signal in peroxisomes
YTA6	YPL074W	Putative ATPase of the CDC48/PAS1/SEC18 (AAA) family; localized to the cortex of mother cells but not to daughter cells; relocalizes from cytoplasm to plasma membrane foci upon DNA replication stress	Increased signal in peroxisomes		More
